# Supplementary material for: Methyl 9H-xanthene-9-carboxyl­ate
Source: Acta Crystallogr Sect E Struct Rep Online. 2008 Apr 16;64(Pt 5):o854. doi: 10.1107/S1600536808005990 (PMC2961166; doi:10.1107/S1600536808005990)
Supplement: Supplementary file 1 [file e-64-0o854-sup1.cif]

##############################################################################
###                                                                        ###
###        Electronic paper (Acta Crystallographica Section E)             ###
###                                                                        ###
##############################################################################
#                                                                            #
# This CIF contains the data in a paper accepted for publication in Acta     #
# Crystallographica Section E. It conforms to the requirements of Notes      #
# for Authors for Section E, and has been peer reviewed under the auspices   #
# of the IUCr Commission on Journals.                                        #
#                                                                            #
# Full details of the Crystallographic Information File format               #
# are given in the paper "The Crystallographic Information File (CIF):       #
# a New Standard Archive File for Crystallography" by S. R. Hall, F. H.      #
# Allen and I. D. Brown [Acta Cryst. (1991), A47, 655-685].                  #
#                                                                            #
# The current version of the core CIF dictionary is obtainable from          #
# ftp://ftp.iucr.org/pub/cif_core.dic. The current version number is 2.4.    #
#                                                                            #
# Software is freely available for graphical display of the structure(s) in  #
# this CIF.  For information consult the CIF home page http://www.iucr.org/  #
# cif/home.html                                                              #
#                                                                            #
# This file may be used for bona fide research purposes within the           #
# scientific community so long as proper attribution is given to the journal # 
# article from which it was obtained.                                        #
#                                                                            #
##############################################################################
                                             
data_I
_audit_creation_method     SHELXL-97
_chemical_name_systematic
;
Methyl 9H-xanthene-9-carboxylate
;
_chemical_name_common     'Methyl xanthanoate'
_chemical_formula_moiety     'C15 H12 O3'
_chemical_formula_sum     'C15 H12 O3'
_chemical_formula_iupac     'C15 H12 O3'
_chemical_formula_weight     240.25
_chemical_melting_point     360.7
_symmetry_cell_setting     monoclinic
_symmetry_space_group_name_H-M     'C 2/c'
_symmetry_space_group_name_Hall     '-C 2yc'
loop_
    _symmetry_equiv_pos_as_xyz
    'x, y, z'
    '-x, y, -z+1/2'
    'x+1/2, y+1/2, z'
    '-x+1/2, y+1/2, -z+1/2'
    '-x, -y, -z'
    'x, -y, z-1/2'
    '-x+1/2, -y+1/2, -z'
    'x+1/2, -y+1/2, z-1/2'
_cell_length_a     25.6601(16)
_cell_length_b     5.7624(3)
_cell_length_c     15.7578(9)
_cell_angle_alpha     90.00
_cell_angle_beta     92.933(4)
_cell_angle_gamma     90.00
_cell_volume     2327.0(2)
_cell_formula_units_Z     8
_cell_measurement_reflns_used     1829
_cell_measurement_theta_min     2.59
_cell_measurement_theta_max     25.80
_cell_measurement_temperature     123(2)
_exptl_crystal_description     'prismatic'
_exptl_crystal_colour     'colourless'
_exptl_crystal_size_max     0.50
_exptl_crystal_size_mid     0.50
_exptl_crystal_size_min     0.50
_exptl_crystal_density_diffrn     1.372
_exptl_crystal_density_meas     ?
_exptl_crystal_density_method     'not measured'
_exptl_crystal_F_000     1008
_exptl_absorpt_coefficient_mu     0.095
_exptl_absorpt_correction_type     'multi-scan'
_exptl_absorpt_process_details     '(SADABS; Bruker, 2005)'
_exptl_absorpt_correction_T_min     0.932
_exptl_absorpt_correction_T_max     0.954
_exptl_special_details
;
;
_diffrn_ambient_temperature     123(2)
_diffrn_radiation_type     MoK\a
_diffrn_radiation_wavelength     0.71073
_diffrn_radiation_source     'fine-focus sealed tube'
_diffrn_radiation_monochromator     graphite
_diffrn_measurement_device_type     'Bruker KappaAPEXII'
_diffrn_measurement_method     '0.5\% frames in \f and \w'
_diffrn_detector_area_resol_mean     ?
_diffrn_reflns_number     11906
_diffrn_reflns_av_R_equivalents     0.0498
_diffrn_reflns_av_sigmaI/netI     0.0446
_diffrn_reflns_theta_min     1.59
_diffrn_reflns_theta_max     27.50
_diffrn_reflns_theta_full     27.50
_diffrn_measured_fraction_theta_max     1.000
_diffrn_measured_fraction_theta_full     1.000
_diffrn_reflns_limit_h_min     -33
_diffrn_reflns_limit_h_max     33
_diffrn_reflns_limit_k_min     -7
_diffrn_reflns_limit_k_max     7
_diffrn_reflns_limit_l_min     -20
_diffrn_reflns_limit_l_max     20
_diffrn_standards_number     0
_diffrn_standards_interval_count     ?
_diffrn_standards_interval_time     ?
_diffrn_standards_decay_%     ?
_refine_special_details
;
 Refinement of F^2^ against ALL reflections.  The weighted R-factor wR and
 goodness of fit S are based on F^2^, conventional R-factors R are based
 on F, with F set to zero for negative F^2^. The threshold expression of
 F^2^ > 2sigma(F^2^) is used only for calculating R-factors(gt) etc. and is
 not relevant to the choice of reflections for refinement.  R-factors based
 on F^2^ are statistically about twice as large as those based on F, and R-
 factors based on ALL data will be even larger.
;
_reflns_number_total     2672
_reflns_number_gt     1985
_reflns_threshold_expression     I>2\s(I)
_refine_ls_structure_factor_coef     Fsqd
_refine_ls_matrix_type     full
_refine_ls_R_factor_all     0.0731
_refine_ls_R_factor_gt     0.0504
_refine_ls_wR_factor_gt     0.0909
_refine_ls_wR_factor_ref     0.1058
_refine_ls_goodness_of_fit_ref     1.055
_refine_ls_restrained_S_all     1.055
_refine_ls_number_reflns     2672
_refine_ls_number_parameters     166
_refine_ls_number_restraints     0
_refine_ls_hydrogen_treatment     constr
_refine_ls_weighting_scheme     calc
_refine_ls_weighting_details
         'calc w=1/[\s^2^(Fo^2^)+(0.0212P)^2^+2.7981P] where P=(Fo^2^+2Fc^2^)/3'
_atom_sites_solution_hydrogens     geom
_atom_sites_solution_primary     direct
_atom_sites_solution_secondary     difmap
_refine_ls_shift/su_max     0.000
_refine_ls_shift/su_mean     0.000
_refine_diff_density_max     0.195
_refine_diff_density_min     -0.210
_refine_ls_extinction_method     none
_refine_ls_extinction_coef     ?
loop_
    _atom_type_symbol
    _atom_type_description
    _atom_type_scat_dispersion_real
    _atom_type_scat_dispersion_imag
    _atom_type_scat_source
    'C' 'C' 0.0033 0.0016
                         'International Tables Vol C Tables 4.2.6.8 and 6.1.1.4'
    'H' 'H' 0.0000 0.0000
                         'International Tables Vol C Tables 4.2.6.8 and 6.1.1.4'
    'O' 'O' 0.0106 0.0060
                         'International Tables Vol C Tables 4.2.6.8 and 6.1.1.4'
_computing_data_collection     'APEX2 (Bruker, 2005)'
_computing_cell_refinement     'APEX2 (Bruker, 2005)'
_computing_data_reduction     'APEX2 (Bruker, 2005)'
_computing_structure_solution     'SHELXS97 (Sheldrick, 2008)'
_computing_structure_refinement     'SHELXL97 (Sheldrick, 2008)'
_computing_molecular_graphics
;
POV-RAY for Windows (Persistence of Vision, 1999)
;
_computing_publication_material     'PLATON (Spek, 2003)'
loop_
    _atom_site_type_symbol
    _atom_site_label
    _atom_site_fract_x
    _atom_site_fract_y
    _atom_site_fract_z
    _atom_site_U_iso_or_equiv
    _atom_site_adp_type
    _atom_site_calc_flag
    _atom_site_refinement_flags
    _atom_site_occupancy
    _atom_site_disorder_assembly
    _atom_site_disorder_group
    O O1 0.33199(5) -0.0433(2) 0.46758(8) 0.0291(4) Uani d . 1 . .
    O O3 0.44741(5) 0.1331(2) 0.55663(8) 0.0317(4) Uani d . 1 . .
    C C1 0.35919(6) 0.0509(3) 0.40209(11) 0.0246(4) Uani d . 1 . .
    O O2 0.46182(5) 0.5104(2) 0.57999(10) 0.0460(5) Uani d . 1 . .
    C C5 0.41061(7) 0.3418(3) 0.33969(11) 0.0296(5) Uani d . 1 . .
    H H5 0.4285 0.4860 0.3432 0.036 Uiso calc R 1 . .
    C C8 0.34065(6) 0.3209(3) 0.54356(11) 0.0270(5) Uani d . 1 . .
    C C14 0.43644(7) 0.3568(3) 0.54706(11) 0.0269(4) Uani d . 1 . .
    C C9 0.32151(7) 0.4651(4) 0.60572(11) 0.0340(5) Uani d . 1 . .
    H H9 0.3374 0.6117 0.6166 0.041 Uiso calc R 1 . .
    C C4 0.40994(7) 0.2167(4) 0.26464(12) 0.0344(5) Uani d . 1 . .
    H H4 0.4275 0.2744 0.2174 0.041 Uiso calc R 1 . .
    C C2 0.35812(7) -0.0765(3) 0.32741(11) 0.0296(5) Uani d . 1 . .
    H H2 0.3400 -0.2202 0.3236 0.036 Uiso calc R 1 . .
    C C12 0.27490(7) 0.0372(4) 0.57561(11) 0.0320(5) Uani d . 1 . .
    H H12 0.2591 -0.1099 0.5653 0.038 Uiso calc R 1 . .
    C C10 0.27969(7) 0.3977(4) 0.65182(12) 0.0404(6) Uani d . 1 . .
    H H10 0.2668 0.4983 0.6936 0.048 Uiso calc R 1 . .
    C C11 0.25674(7) 0.1837(4) 0.63695(12) 0.0383(6) Uani d . 1 . .
    H H11 0.2282 0.1369 0.6691 0.046 Uiso calc R 1 . .
    C C3 0.38359(7) 0.0071(4) 0.25876(12) 0.0336(5) Uani d . 1 . .
    H H3 0.3831 -0.0792 0.2074 0.040 Uiso calc R 1 . .
    C C6 0.38552(6) 0.2600(3) 0.41010(11) 0.0255(4) Uani d . 1 . .
    C C7 0.38629(7) 0.3930(3) 0.49288(11) 0.0265(5) Uani d . 1 . .
    H H7 0.3828 0.5622 0.4796 0.032 Uiso calc R 1 . .
    C C13 0.31655(6) 0.1086(3) 0.52950(11) 0.0266(4) Uani d . 1 . .
    C C15 0.49380(7) 0.0797(4) 0.60921(12) 0.0349(5) Uani d . 1 . .
    H H15A 0.4911 0.1505 0.6654 0.052 Uiso calc R 1 . .
    H H15B 0.5245 0.1415 0.5825 0.052 Uiso calc R 1 . .
    H H15C 0.4972 -0.0889 0.6154 0.052 Uiso calc R 1 . .
loop_
    _atom_site_aniso_label
    _atom_site_aniso_U_11
    _atom_site_aniso_U_22
    _atom_site_aniso_U_33
    _atom_site_aniso_U_12
    _atom_site_aniso_U_13
    _atom_site_aniso_U_23
    O1 0.0329(7) 0.0252(7) 0.0294(7) 0.0015(5) 0.0027(5) -0.0008(5)
    O3 0.0293(7) 0.0257(7) 0.0385(8) 0.0029(6) -0.0121(5) -0.0011(6)
    C1 0.0234(8) 0.0252(10) 0.0251(9) 0.0051(7) -0.0011(7) -0.0002(7)
    O2 0.0419(8) 0.0328(8) 0.0611(10) -0.0017(7) -0.0166(7) -0.0116(7)
    C5 0.0264(9) 0.0298(10) 0.0324(10) 0.0028(8) -0.0027(7) 0.0057(8)
    C8 0.0260(9) 0.0296(10) 0.0248(9) 0.0088(7) -0.0044(7) -0.0016(7)
    C14 0.0281(9) 0.0249(10) 0.0276(9) 0.0000(8) 0.0010(7) -0.0043(8)
    C9 0.0329(10) 0.0396(12) 0.0284(10) 0.0133(9) -0.0089(8) -0.0074(8)
    C4 0.0309(10) 0.0457(13) 0.0267(10) 0.0086(9) 0.0019(7) 0.0050(9)
    C2 0.0288(9) 0.0280(10) 0.0314(10) 0.0060(8) -0.0048(7) -0.0042(8)
    C12 0.0286(9) 0.0384(11) 0.0285(10) 0.0052(8) -0.0038(7) 0.0087(8)
    C10 0.0360(10) 0.0603(15) 0.0245(10) 0.0203(10) -0.0028(8) -0.0072(9)
    C11 0.0298(10) 0.0604(15) 0.0246(10) 0.0124(10) 0.0005(7) 0.0091(9)
    C3 0.0321(10) 0.0426(12) 0.0254(10) 0.0111(9) -0.0044(7) -0.0061(8)
    C6 0.0248(8) 0.0244(10) 0.0267(9) 0.0050(7) -0.0040(7) 0.0002(7)
    C7 0.0310(9) 0.0204(9) 0.0277(9) 0.0051(7) -0.0037(7) -0.0015(7)
    C13 0.0279(9) 0.0303(10) 0.0210(9) 0.0082(8) -0.0030(7) 0.0017(7)
    C15 0.0261(9) 0.0417(12) 0.0361(11) 0.0036(8) -0.0071(8) 0.0010(9)
_geom_special_details
;
 All esds (except the esd in the dihedral angle between two l.s. planes)
 are estimated using the full covariance matrix.  The cell esds are taken
 into account individually in the estimation of esds in distances, angles
 and torsion angles; correlations between esds in cell parameters are only
 used when they are defined by crystal symmetry.  An approximate (isotropic)
 treatment of cell esds is used for estimating esds involving l.s. planes.
;
loop_
    _geom_bond_atom_site_label_1
    _geom_bond_atom_site_label_2
    _geom_bond_site_symmetry_2
    _geom_bond_distance
    _geom_bond_publ_flag
    O1 C13 . 1.384(2) ?
    O1 C1 . 1.386(2) ?
    O3 C14 . 1.326(2) ?
    O3 C15 . 1.448(2) ?
    C1 C6 . 1.384(2) ?
    C1 C2 . 1.386(2) ?
    O2 C14 . 1.201(2) ?
    C5 C4 . 1.384(3) ?
    C5 C6 . 1.393(2) ?
    C5 H5 . 0.9500 ?
    C8 C13 . 1.384(3) ?
    C8 C9 . 1.393(2) ?
    C8 C7 . 1.509(2) ?
    C14 C7 . 1.522(2) ?
    C9 C10 . 1.382(3) ?
    C9 H9 . 0.9500 ?
    C4 C3 . 1.385(3) ?
    C4 H4 . 0.9500 ?
    C2 C3 . 1.379(3) ?
    C2 H2 . 0.9500 ?
    C12 C11 . 1.382(3) ?
    C12 C13 . 1.385(2) ?
    C12 H12 . 0.9500 ?
    C10 C11 . 1.381(3) ?
    C10 H10 . 0.9500 ?
    C11 H11 . 0.9500 ?
    C3 H3 . 0.9500 ?
    C6 C7 . 1.512(2) ?
    C7 H7 . 1.0000 ?
    C15 H15A . 0.9800 ?
    C15 H15B . 0.9800 ?
    C15 H15C . 0.9800 ?
loop_
    _geom_angle_atom_site_label_1
    _geom_angle_atom_site_label_2
    _geom_angle_atom_site_label_3
    _geom_angle_site_symmetry_1
    _geom_angle_site_symmetry_3
    _geom_angle
    _geom_angle_publ_flag
    C13 O1 C1 . . 116.79(14) ?
    C14 O3 C15 . . 115.78(14) ?
    C6 C1 O1 . . 122.37(15) ?
    C6 C1 C2 . . 121.80(16) ?
    O1 C1 C2 . . 115.83(16) ?
    C4 C5 C6 . . 121.21(18) ?
    C4 C5 H5 . . 119.4 ?
    C6 C5 H5 . . 119.4 ?
    C13 C8 C9 . . 117.98(17) ?
    C13 C8 C7 . . 120.76(15) ?
    C9 C8 C7 . . 121.26(17) ?
    O2 C14 O3 . . 124.06(17) ?
    O2 C14 C7 . . 124.42(16) ?
    O3 C14 C7 . . 111.45(15) ?
    C10 C9 C8 . . 120.9(2) ?
    C10 C9 H9 . . 119.6 ?
    C8 C9 H9 . . 119.6 ?
    C5 C4 C3 . . 119.72(18) ?
    C5 C4 H4 . . 120.1 ?
    C3 C4 H4 . . 120.1 ?
    C3 C2 C1 . . 119.42(18) ?
    C3 C2 H2 . . 120.3 ?
    C1 C2 H2 . . 120.3 ?
    C11 C12 C13 . . 118.81(19) ?
    C11 C12 H12 . . 120.6 ?
    C13 C12 H12 . . 120.6 ?
    C11 C10 C9 . . 119.83(18) ?
    C11 C10 H10 . . 120.1 ?
    C9 C10 H10 . . 120.1 ?
    C10 C11 C12 . . 120.52(18) ?
    C10 C11 H11 . . 119.7 ?
    C12 C11 H11 . . 119.7 ?
    C2 C3 C4 . . 120.11(17) ?
    C2 C3 H3 . . 119.9 ?
    C4 C3 H3 . . 119.9 ?
    C1 C6 C5 . . 117.73(16) ?
    C1 C6 C7 . . 120.31(16) ?
    C5 C6 C7 . . 121.95(16) ?
    C8 C7 C6 . . 109.91(15) ?
    C8 C7 C14 . . 108.79(14) ?
    C6 C7 C14 . . 112.80(14) ?
    C8 C7 H7 . . 108.4 ?
    C6 C7 H7 . . 108.4 ?
    C14 C7 H7 . . 108.4 ?
    C8 C13 O1 . . 122.03(15) ?
    C8 C13 C12 . . 121.96(17) ?
    O1 C13 C12 . . 116.00(17) ?
    O3 C15 H15A . . 109.5 ?
    O3 C15 H15B . . 109.5 ?
    H15A C15 H15B . . 109.5 ?
    O3 C15 H15C . . 109.5 ?
    H15A C15 H15C . . 109.5 ?
    H15B C15 H15C . . 109.5 ?
loop_
    _geom_torsion_atom_site_label_1
    _geom_torsion_atom_site_label_2
    _geom_torsion_atom_site_label_3
    _geom_torsion_atom_site_label_4
    _geom_torsion_site_symmetry_1
    _geom_torsion_site_symmetry_2
    _geom_torsion_site_symmetry_3
    _geom_torsion_site_symmetry_4
    _geom_torsion
    _geom_torsion_publ_flag
    C13 O1 C1 C6 . . . . 21.8(2) ?
    C13 O1 C1 C2 . . . . -157.71(15) ?
    C15 O3 C14 O2 . . . . -1.3(3) ?
    C15 O3 C14 C7 . . . . -178.43(14) ?
    C13 C8 C9 C10 . . . . 0.0(3) ?
    C7 C8 C9 C10 . . . . 179.99(16) ?
    C6 C5 C4 C3 . . . . 0.5(3) ?
    C6 C1 C2 C3 . . . . -0.5(3) ?
    O1 C1 C2 C3 . . . . 179.03(15) ?
    C8 C9 C10 C11 . . . . 0.6(3) ?
    C9 C10 C11 C12 . . . . -0.7(3) ?
    C13 C12 C11 C10 . . . . 0.1(3) ?
    C1 C2 C3 C4 . . . . 0.0(3) ?
    C5 C4 C3 C2 . . . . 0.0(3) ?
    O1 C1 C6 C5 . . . . -178.53(15) ?
    C2 C1 C6 C5 . . . . 1.0(2) ?
    O1 C1 C6 C7 . . . . 1.1(2) ?
    C2 C1 C6 C7 . . . . -179.37(15) ?
    C4 C5 C6 C1 . . . . -1.0(2) ?
    C4 C5 C6 C7 . . . . 179.39(16) ?
    C13 C8 C7 C6 . . . . 22.5(2) ?
    C9 C8 C7 C6 . . . . -157.52(16) ?
    C13 C8 C7 C14 . . . . -101.48(18) ?
    C9 C8 C7 C14 . . . . 78.5(2) ?
    C1 C6 C7 C8 . . . . -22.1(2) ?
    C5 C6 C7 C8 . . . . 157.52(16) ?
    C1 C6 C7 C14 . . . . 99.48(19) ?
    C5 C6 C7 C14 . . . . -80.9(2) ?
    O2 C14 C7 C8 . . . . -105.6(2) ?
    O3 C14 C7 C8 . . . . 71.48(18) ?
    O2 C14 C7 C6 . . . . 132.14(19) ?
    O3 C14 C7 C6 . . . . -50.7(2) ?
    C9 C8 C13 O1 . . . . 178.26(15) ?
    C7 C8 C13 O1 . . . . -1.7(2) ?
    C9 C8 C13 C12 . . . . -0.6(3) ?
    C7 C8 C13 C12 . . . . 179.41(16) ?
    C1 O1 C13 C8 . . . . -21.5(2) ?
    C1 O1 C13 C12 . . . . 157.43(15) ?
    C11 C12 C13 C8 . . . . 0.5(3) ?
    C11 C12 C13 O1 . . . . -178.37(15) ?
loop_
    _geom_hbond_atom_site_label_D
    _geom_hbond_atom_site_label_H
    _geom_hbond_atom_site_label_A
    _geom_hbond_site_symmetry_A
    _geom_hbond_distance_DH
    _geom_hbond_distance_HA
    _geom_hbond_distance_DA
    _geom_hbond_angle_DHA
    _geom_hbond_publ_flag
    C15 H15C O2 1_545 0.98 2.53 3.407(3) 149 y
    C3 H3 Cg2 6_555 0.95 2.95 3.668(2) 133 y
    C11 H11 Cg1 7_556 0.95 3.18 3.825(2) 127 y
    C15 H15B Cg1 5_656 0.98 3.06 3.432(2) 104 y
    C15 H15C Cg1 5_656 0.98 3.11 3.432(2) 101 y
data_global
_journal_date_recd_electronic     2008-02-20
_journal_date_accepted     2008-03-04
_journal_name_full     'Acta Crystallographica, Section E'
_journal_year     2008
_journal_volume     64
_journal_issue      5
_journal_page_first     o854
_journal_page_last     o854
_journal_paper_category     QO
_journal_coeditor_code     WN2242
_publ_contact_author_name     'Pamela M. Dean'
_publ_contact_author_address
;
Department of Chemistry
Monash University
Wellington Road
Clayton
Victoria, 3800
Australia
;
_publ_contact_author_email     pamela.dean@sci.monash.edu.au
_publ_contact_author_fax     '61 3 990 54597'
_publ_contact_author_phone     '61 3 990 54599'
_publ_section_title
;
Methyl 9<i>H</i>-xanthene-9-carboxylate
;
loop_
    _publ_author_name
    _publ_author_footnote
    _publ_author_address
    'Dean, Pamela M.' .
;
School of Chemistry
Monash University
Wellington Road
Clayton
Victoria 3800
Australia
;
    'Turanjanin, Jelena' .
;
School of Chemistry
Monash University
Wellington Road
Clayton
Victoria 3800
Australia
;
    'MacFarlane, Douglas R.' .
;
School of Chemistry
Monash University
Wellington Road
Clayton
Victoria 3800
Australia
;
