# Supplementary material for: Methyl 9H-xanthene-9-carboxyl­ate
Source: Acta Crystallogr Sect E Struct Rep Online. 2008 Apr 16;64(Pt 5):o854. doi: 10.1107/S1600536808005990 (PMC2961166; doi:10.1107/S1600536808005990)
Supplement: Supplementary file 2 [file e-64-0o854-Isup2.hkl]

# 
# h,k,l, Fc-squared, Fo-squared, sigma(Fo-squared) and status flag 
# 
data_I
_shelx_title ' propbr2m in C2/c' 
_shelx_refln_list_code          4 
_shelx_F_calc_maximum      360.52 
_exptl_crystal_F_000      1008.00 
_reflns_d_resolution_high  0.7697 
 
loop_ 
 _symmetry_equiv_pos_as_xyz 
 'x, y, z' 
 '-x, y, -z+1/2' 
 'x+1/2, y+1/2, z' 
 '-x+1/2, y+1/2, -z+1/2' 
 '-x, -y, -z' 
 'x, -y, z-1/2' 
 '-x+1/2, -y+1/2, -z' 
 'x+1/2, -y+1/2, z-1/2' 
 
_cell_length_a    25.6601 
_cell_length_b     5.7624 
_cell_length_c    15.7578 
_cell_angle_alpha  90.000 
_cell_angle_beta   92.933 
_cell_angle_gamma  90.000 
 
_shelx_F_squared_multiplier     1.000 
 
loop_ 
 _refln_index_h 
 _refln_index_k 
 _refln_index_l 
 _refln_F_squared_calc 
 _refln_F_squared_meas 
 _refln_F_squared_sigma 
 _refln_observed_status 
   2   0   0      279.35      122.38     12.90 o 
   4   0   0    10904.41    11112.91     90.81 o 
   6   0   0        0.04        3.24      2.40 o 
   8   0   0      554.49      561.12     20.16 o 
  10   0   0     3392.35     3286.75     68.23 o 
  12   0   0      739.75      670.11     35.68 o 
  14   0   0     1840.85     1889.79     66.82 o 
  16   0   0       23.35       19.62      7.13 o 
  18   0   0     4701.28     4630.13    104.27 o 
  20   0   0       27.55       24.63      7.98 o 
  22   0   0      824.73      805.78     50.34 o 
  24   0   0       13.64       16.06      8.24 o 
  26   0   0       30.40       24.93      8.85 o 
  28   0   0      101.68       48.89     13.70 o 
  30   0   0      452.01      511.51     70.68 o 
  32   0   0       13.79       30.70     12.18 o 
   1   1   0     2124.64     2059.13     25.93 o 
   3   1   0     5068.39     5375.27     68.83 o 
   5   1   0     1573.06     1493.07     26.54 o 
   7   1   0    11563.05    11223.84     94.43 o 
   9   1   0      335.93      318.50     19.44 o 
  11   1   0       55.10       61.73      7.45 o 
  13   1   0     2308.89     2286.11     43.52 o 
  15   1   0     1214.54     1190.83     33.57 o 
  17   1   0      960.18      906.66     31.19 o 
  19   1   0       10.69        8.65      3.39 o 
  21   1   0      857.61      861.99     32.78 o 
  23   1   0       16.51        7.61      5.14 o 
  25   1   0      147.32      154.96     19.25 o 
  27   1   0       59.47       55.20      9.70 o 
  29   1   0        2.18        2.82      5.75 o 
  31   1   0       77.54       81.64     25.59 o 
   0   2   0    16026.08    15691.95    127.45 o 
   2   2   0      601.08      546.04     18.10 o 
   4   2   0      205.54      269.82     10.34 o 
   6   2   0    11201.27    11104.39     98.84 o 
   8   2   0        1.05        1.93      2.35 o 
  10   2   0      839.48      804.59     24.46 o 
  12   2   0     1662.02     1741.99     36.28 o 
  14   2   0       37.87       17.10      4.16 o 
  16   2   0        1.03        6.09      3.64 o 
  18   2   0      321.57      291.63     21.21 o 
  20   2   0      718.79      649.96     35.32 o 
  22   2   0      760.38      801.72     42.28 o 
  24   2   0       28.02       16.14      9.87 o 
  26   2   0        9.31       15.21      9.30 o 
  28   2   0      811.75      931.44     56.91 o 
  30   2   0       31.26       36.69     15.68 o 
  32   2   0      152.31      189.68     26.13 o 
   1   3   0       76.61      105.34      7.73 o 
   3   3   0     7357.42     7589.03     78.47 o 
   5   3   0     1893.05     1971.36     32.08 o 
   7   3   0      761.98      833.42     26.17 o 
   9   3   0     1362.36     1404.92     29.72 o 
  11   3   0       50.69       41.42      6.21 o 
  13   3   0     2428.20     2633.14     46.33 o 
  15   3   0       19.87        9.67      5.23 o 
  17   3   0        7.16        3.27      3.78 o 
  19   3   0      269.91      267.74     25.53 o 
  21   3   0     1188.89     1191.79     52.93 o 
  23   3   0      200.46      235.54     25.76 o 
  25   3   0        1.29       -1.28      5.88 o 
  27   3   0       20.58       17.47     12.97 o 
  29   3   0      153.85      235.14     40.72 o 
   0   4   0      104.96       97.24     13.71 o 
   2   4   0      120.79       89.96      8.50 o 
   4   4   0      286.12      290.03     18.77 o 
   6   4   0      198.06      238.81     22.16 o 
   8   4   0      503.04      503.79     27.92 o 
  10   4   0       35.01       18.43      4.79 o 
  12   4   0       57.61       34.03      6.52 o 
  14   4   0      799.92      820.31     59.65 o 
  16   4   0      553.59      617.70     45.99 o 
  18   4   0       32.06        1.69      9.80 o 
  20   4   0      431.81      419.30     43.32 o 
  22   4   0       42.16       10.11     11.29 o 
  24   4   0      294.17      269.68     47.00 o 
  26   4   0      150.48      116.75     36.89 o 
  28   4   0       10.77       23.07     25.71 o 
   1   5   0      450.01      503.49     33.01 o 
   3   5   0      142.58      171.16     21.40 o 
   5   5   0      765.33      799.58     47.74 o 
   7   5   0      273.62      258.07     32.34 o 
   9   5   0     1669.57     1705.55     94.79 o 
  11   5   0       16.60       19.07     12.78 o 
  13   5   0        7.44       33.21     11.54 o 
  15   5   0       38.16       18.90     17.21 o 
  17   5   0       49.37       53.02     14.28 o 
  19   5   0        0.12       -1.82     11.76 o 
  21   5   0      299.28      269.86     66.06 o 
  23   5   0       87.39       34.24     23.57 o 
   0   6   0        6.44       51.36     15.28 o 
   2   6   0       83.94       69.49     18.51 o 
   4   6   0      118.34       74.50     16.28 o 
   6   6   0      194.66      179.82     25.77 o 
   8   6   0      413.31      280.20     78.41 o 
  10   6   0      459.78      619.57     88.34 o 
  12   6   0       69.08       56.22     20.69 o 
  14   6   0      118.56       35.48     21.96 o 
  16   6   0      155.89      164.02     43.74 o 
  18   6   0        0.01        4.72     14.15 o 
   1   7   0      258.32      272.36     45.68 o 
   3   7   0        4.16       18.81     11.31 o 
   5   7   0        0.01       -9.77     18.66 o 
   7   7   0       22.37       45.97     24.80 o 
   9   7   0       14.12       32.44     29.94 o 
  11   7   0        0.01      -21.17     21.17 o 
 -33   1   1       15.55       -3.81     16.89 o 
 -31   1   1      218.46      290.37     37.65 o 
 -29   1   1      271.69      267.93     30.64 o 
 -27   1   1      211.29      165.87     22.80 o 
 -25   1   1       68.08       63.10     10.38 o 
 -23   1   1        3.44        3.82      4.32 o 
 -21   1   1      382.39      334.60     23.46 o 
 -19   1   1      811.67      776.77     32.26 o 
 -17   1   1      482.71      471.10     24.96 o 
 -15   1   1      538.21      561.11     24.53 o 
 -13   1   1       52.46       47.98      7.04 o 
 -11   1   1     3900.88     3684.37     53.86 o 
  -9   1   1     1114.26     1134.33     26.06 o 
  -7   1   1       66.15       52.91      4.21 o 
  -5   1   1    21936.18    21480.44    136.48 o 
  -3   1   1     5167.63     5111.11     48.79 o 
  -1   1   1    16512.32    16664.72    148.52 o 
   1   1   1    26276.51    26446.33    171.73 o 
   3   1   1     5786.96     5893.55     45.90 o 
   5   1   1     4398.56     4833.89     42.83 o 
   7   1   1     1848.54     1954.75     31.54 o 
   9   1   1      653.66      627.67     21.76 o 
  11   1   1     1948.93     1922.68     41.89 o 
  13   1   1      569.33      549.15     19.55 o 
  15   1   1     2306.45     2337.57     45.99 o 
  17   1   1     1664.15     1761.32     42.37 o 
  19   1   1      218.36      221.65     17.21 o 
  21   1   1      418.05      398.33     29.70 o 
  23   1   1      402.87      381.19     30.55 o 
  25   1   1        6.15       13.51      8.74 o 
  27   1   1       19.99       25.75      7.01 o 
  29   1   1        2.39        0.53      5.95 o 
  31   1   1      250.77      295.53     32.98 o 
 -32   2   1       38.66       16.19     14.12 o 
 -30   2   1       23.67       10.84     16.96 o 
 -28   2   1       24.37       44.43     10.37 o 
 -26   2   1       27.04       11.69     13.13 o 
 -24   2   1     1051.89     1143.09     53.79 o 
 -22   2   1      768.04      699.93     40.53 o 
 -20   2   1      225.74      238.69     29.08 o 
 -18   2   1        7.45       13.04      4.97 o 
 -16   2   1      194.47      169.45     20.90 o 
 -14   2   1     1486.68     1456.45     38.17 o 
 -12   2   1      276.77      207.60     18.63 o 
 -10   2   1       27.99       16.95      4.30 o 
  -8   2   1     1577.13     1494.26     30.35 o 
  -6   2   1     3056.82     3040.30     40.11 o 
  -4   2   1      596.72      592.84     15.29 o 
  -2   2   1      575.85      619.19     12.10 o 
   0   2   1     3212.63     3275.25     45.35 o 
   2   2   1     5703.08     5733.72     50.86 o 
   4   2   1      121.09      167.64      7.94 o 
   6   2   1     2803.05     3081.22     31.77 o 
   8   2   1        2.53        1.03      1.59 o 
  10   2   1      845.78      723.56     18.89 o 
  12   2   1      346.44      363.02     16.38 o 
  14   2   1      808.28      823.12     30.20 o 
  16   2   1      100.72      107.59     13.86 o 
  18   2   1      205.54      177.49     14.78 o 
  20   2   1     2258.99     2226.00     57.60 o 
  22   2   1      161.83      159.61     20.89 o 
  24   2   1      263.25      254.41     28.01 o 
  26   2   1       47.82       30.98     10.41 o 
  28   2   1       85.05       76.35     12.36 o 
  30   2   1      123.63      161.37     22.09 o 
 -29   3   1       33.40       33.54      9.25 o 
 -27   3   1       23.05       40.93     11.39 o 
 -25   3   1      217.55      283.49     32.92 o 
 -23   3   1     2218.54     2336.28    126.86 o 
 -21   3   1        3.09        2.23      5.36 o 
 -19   3   1      185.92      190.72     22.16 o 
 -17   3   1      418.44      446.36     31.57 o 
 -15   3   1        0.19       -2.64      2.64 o 
 -13   3   1      336.66      379.72     19.87 o 
 -11   3   1      427.65      453.72     19.22 o 
  -9   3   1        4.77        6.74      2.80 o 
  -7   3   1        0.21        0.37      2.24 o 
  -5   3   1     1747.60     1658.19     41.92 o 
  -3   3   1      177.37      223.82      9.44 o 
  -1   3   1     5100.18     5383.46     60.04 o 
   1   3   1      494.03      466.16     20.79 o 
   3   3   1      476.31      466.72     21.16 o 
   5   3   1      804.76      786.21     18.56 o 
   7   3   1      290.96      352.68     13.25 o 
   9   3   1     1117.86     1166.76     38.09 o 
  11   3   1       68.13       60.68      8.80 o 
  13   3   1     1212.40     1171.58     63.84 o 
  15   3   1      126.36      114.58     10.86 o 
  17   3   1       38.44       17.99      7.62 o 
  19   3   1       14.55       22.16      5.31 o 
  21   3   1       18.80       16.85      7.63 o 
  23   3   1      457.31      501.02     34.74 o 
  25   3   1       27.30       19.35      7.94 o 
  27   3   1      125.57      113.26     24.97 o 
  29   3   1      423.32      411.43     65.89 o 
 -28   4   1       24.12       73.79     25.43 o 
 -26   4   1        1.73       15.72     15.41 o 
 -24   4   1        0.48       11.00     11.79 o 
 -22   4   1      175.15      179.45     35.40 o 
 -20   4   1        0.08       -3.02      6.03 o 
 -18   4   1        0.17       -4.51      4.51 o 
 -16   4   1      180.77      187.96     20.09 o 
 -14   4   1      301.15      364.45     27.26 o 
 -12   4   1       79.89       79.80     12.49 o 
 -10   4   1      130.29      111.20     13.57 o 
  -8   4   1        1.36       16.10      6.04 o 
  -6   4   1      283.27      259.39     18.64 o 
  -4   4   1       99.52       73.46      8.53 o 
  -2   4   1      347.64      361.45     16.32 o 
   0   4   1        7.57        4.24      3.96 o 
   2   4   1       42.85       14.66      4.79 o 
   4   4   1      352.63      318.11     21.03 o 
   6   4   1      247.67      287.15     15.28 o 
   8   4   1       13.98       23.22      4.23 o 
  10   4   1      244.69      242.60     23.54 o 
  12   4   1      203.51      150.34     21.05 o 
  14   4   1       70.93       88.57     24.21 o 
  16   4   1      589.16      548.38     45.60 o 
  18   4   1      133.30      128.59     22.74 o 
  20   4   1        3.62       -6.87      6.87 o 
  22   4   1       29.18       31.33      9.68 o 
  24   4   1        0.43        9.21     13.86 o 
  26   4   1       52.52       51.27     34.26 o 
  28   4   1      228.50      247.11     57.48 o 
 -23   5   1      353.67      448.13     54.91 o 
 -21   5   1       47.58       81.18     17.31 o 
 -19   5   1       42.71       37.05     12.55 o 
 -17   5   1       42.87       10.63     21.86 o 
 -15   5   1       44.76       27.78     14.09 o 
 -13   5   1       31.87       23.54      7.35 o 
 -11   5   1     2117.47     2300.47    156.56 o 
  -9   5   1       59.90       27.32     14.71 o 
  -7   5   1      689.75      646.56     50.07 o 
  -5   5   1        0.26       15.33      5.86 o 
  -3   5   1      950.04     1029.14     43.67 o 
  -1   5   1      338.52      359.68     28.11 o 
   1   5   1       56.69       31.45     11.90 o 
   3   5   1      240.34      237.83     49.18 o 
   5   5   1      674.09      753.30     49.59 o 
   7   5   1      848.79      813.96     46.39 o 
   9   5   1        0.13        9.24      9.45 o 
  11   5   1      418.29      391.98     67.69 o 
  13   5   1      135.36      116.82     16.78 o 
  15   5   1      166.03      232.21     55.34 o 
  17   5   1      299.11      225.73     34.97 o 
  19   5   1       35.17       41.04     12.12 o 
  21   5   1      134.25      130.58     38.87 o 
  23   5   1       14.73      -11.46     11.46 o 
 -18   6   1       30.95      137.03     51.36 o 
 -16   6   1      256.13      336.62     67.60 o 
 -14   6   1       14.63       21.66     23.17 o 
 -12   6   1      340.05      363.50     64.56 o 
 -10   6   1      617.65      582.95    120.75 o 
  -8   6   1      209.21      157.85     29.35 o 
  -6   6   1      105.36      109.85     26.24 o 
  -4   6   1      809.15      777.73     60.90 o 
  -2   6   1      141.96      185.13     35.06 o 
   0   6   1       33.17       36.95     12.87 o 
   2   6   1        0.06        4.14     12.43 o 
   4   6   1       21.28       22.64      8.11 o 
   6   6   1       45.71       31.62     15.59 o 
   8   6   1      751.98      774.79     95.93 o 
  10   6   1     1153.77      957.94    108.04 o 
  12   6   1       80.90       41.38     19.13 o 
  14   6   1        7.06        8.00     31.50 o 
  16   6   1      239.25      181.85     44.61 o 
  18   6   1       50.32       28.51     18.54 o 
 -11   7   1      129.83      113.99     42.71 o 
  -9   7   1       15.25       27.93     21.79 o 
  -7   7   1        1.67       47.10     21.92 o 
  -5   7   1       12.54       25.36     11.38 o 
  -3   7   1      246.26      338.43     61.38 o 
  -1   7   1       59.47       87.37     20.79 o 
   1   7   1        1.14       12.78     24.93 o 
   3   7   1       60.96       64.51     30.56 o 
   5   7   1        4.20       62.25     34.20 o 
   7   7   1        3.95       52.73     22.17 o 
   9   7   1       31.97       24.30     24.80 o 
  11   7   1      245.39      374.90    104.84 o 
 -32   0   2      157.96      212.33     45.01 o 
 -30   0   2       85.95      121.29     25.01 o 
 -28   0   2       30.07       22.79     11.00 o 
 -26   0   2        6.90        7.99      9.96 o 
 -24   0   2      305.39      315.45     42.38 o 
 -22   0   2      320.28      274.91     38.21 o 
 -20   0   2      448.29      437.73     44.78 o 
 -18   0   2     1649.42     1513.30     46.98 o 
 -16   0   2     7793.89     7329.55    112.46 o 
 -14   0   2     2809.95     3028.19     68.76 o 
 -12   0   2      380.06      432.61     25.74 o 
 -10   0   2    10126.43     9652.89    117.38 o 
  -8   0   2    13308.71    13156.07    132.34 o 
  -6   0   2    17686.52    17749.46    186.53 o 
  -4   0   2      962.16      957.08     25.62 o 
  -2   0   2      350.85      338.94     14.08 o 
   0   0   2    33699.53    35289.43    327.68 o 
   2   0   2      574.30      574.47     25.88 o 
   4   0   2       16.18       24.72      6.15 o 
   6   0   2   129977.20   123986.95   1272.00 o 
   8   0   2     5560.18     5006.40    100.27 o 
  10   0   2     4411.90     4357.16     84.42 o 
  12   0   2     1389.35     1365.11     51.05 o 
  14   0   2     1971.21     1884.17     64.92 o 
  16   0   2     1337.06     1324.25     58.45 o 
  18   0   2     8619.61     8611.39    188.15 o 
  20   0   2       33.75       41.90     11.24 o 
  22   0   2       73.82       53.98     12.06 o 
  24   0   2       15.85       15.25     10.06 o 
  26   0   2       90.11       64.44     14.33 o 
  28   0   2      267.28      300.19     51.41 o 
  30   0   2        0.00        4.03     10.89 o 
  32   0   2       92.65       54.63     30.75 o 
 -33   1   2      192.22      175.02     27.90 o 
 -31   1   2      216.55      204.46     31.15 o 
 -29   1   2        3.99        2.36      6.57 o 
 -27   1   2     1588.65     1804.83     71.31 o 
 -25   1   2      747.99      845.47     43.50 o 
 -23   1   2      318.93      301.47     25.73 o 
 -21   1   2       98.52       97.48     11.80 o 
 -19   1   2      397.02      427.84     25.30 o 
 -17   1   2       36.11       12.76      5.25 o 
 -15   1   2       53.32       31.26     10.60 o 
 -13   1   2     1096.56     1055.70     31.72 o 
 -11   1   2       82.06       44.77      6.92 o 
  -9   1   2       43.07       30.21      6.46 o 
  -7   1   2     1788.71     1699.86     31.81 o 
  -5   1   2      375.26      371.77     13.42 o 
  -3   1   2      163.75      154.97      5.72 o 
  -1   1   2      799.62      852.85     14.19 o 
   1   1   2    11868.85    12350.93     66.83 o 
   3   1   2     3094.27     3051.75     37.18 o 
   5   1   2    42807.54    40916.74    245.55 o 
   7   1   2    17276.27    17550.98    144.31 o 
   9   1   2     8703.09     8846.97     73.33 o 
  11   1   2     1357.89     1359.32     29.08 o 
  13   1   2     5070.72     4938.75     64.94 o 
  15   1   2      302.96      269.67     15.91 o 
  17   1   2      564.77      498.30     26.12 o 
  19   1   2      127.58      128.79     16.86 o 
  21   1   2     1489.27     1497.67     49.55 o 
  23   1   2     1149.41     1124.15     49.86 o 
  25   1   2       73.88       54.16     13.17 o 
  27   1   2      209.49      201.51     26.60 o 
  29   1   2      113.36       57.56     17.50 o 
  31   1   2       20.85       24.51      7.61 o 
 -32   2   2        0.02        7.25      9.33 o 
 -30   2   2      156.43      160.32     25.98 o 
 -28   2   2      537.65      542.59     47.01 o 
 -26   2   2       41.02       35.58      8.72 o 
 -24   2   2        0.73       -3.64      4.80 o 
 -22   2   2     2350.54     2417.45     75.49 o 
 -20   2   2       92.46       54.77     15.13 o 
 -18   2   2      121.56      137.55     16.06 o 
 -16   2   2        0.63       -0.17      3.10 o 
 -14   2   2      244.51      221.26     18.18 o 
 -12   2   2      142.55      182.86     15.57 o 
 -10   2   2      810.17      729.92     20.33 o 
  -8   2   2      116.73       96.66      7.46 o 
  -6   2   2     2054.36     2144.28     29.70 o 
  -4   2   2        1.27        2.19      2.08 o 
  -2   2   2      600.42      579.43     14.76 o 
   0   2   2     3586.77     3522.13     46.13 o 
   2   2   2      265.82      351.96     11.01 o 
   4   2   2     2772.90     2891.59     60.60 o 
   6   2   2     4687.84     4661.10     63.53 o 
   8   2   2     4946.29     5101.01     77.92 o 
  10   2   2      710.78      767.11     37.77 o 
  12   2   2     7840.19     8225.66     85.05 o 
  14   2   2      200.25      161.00     13.32 o 
  16   2   2     3447.39     3342.53     60.22 o 
  18   2   2      134.67      114.13     14.44 o 
  20   2   2       11.83       14.72      7.87 o 
  22   2   2       81.44       72.28     15.31 o 
  24   2   2      212.01      213.65     31.07 o 
  26   2   2      187.90      131.20     21.91 o 
  28   2   2      514.81      578.14     43.12 o 
  30   2   2       21.02       26.60     18.25 o 
 -29   3   2      269.06      391.49     55.60 o 
 -27   3   2      244.98      293.63     32.72 o 
 -25   3   2      363.50      424.36     38.04 o 
 -23   3   2      130.27      159.19     29.03 o 
 -21   3   2      688.32      745.78     58.29 o 
 -19   3   2      351.59      381.88     32.75 o 
 -17   3   2        0.09       -3.53      3.53 o 
 -15   3   2     1500.00     1585.00     41.30 o 
 -13   3   2     4980.56     5130.48     60.14 o 
 -11   3   2      188.31      221.28     11.64 o 
  -9   3   2       81.38       74.60      6.24 o 
  -7   3   2      987.91      921.13     21.00 o 
  -5   3   2      435.72      391.38     16.27 o 
  -3   3   2       70.95       77.03      7.58 o 
  -1   3   2     1176.37     1240.74     24.32 o 
   1   3   2     2546.96     2532.56     49.81 o 
   3   3   2     5331.74     5479.55     52.09 o 
   5   3   2      141.94      167.06     13.61 o 
   7   3   2       42.53       33.41      7.58 o 
   9   3   2      733.89      736.36     40.86 o 
  11   3   2      296.50      291.40     26.53 o 
  13   3   2      686.85      666.35     46.71 o 
  15   3   2      594.46      549.61     57.38 o 
  17   3   2       16.02       18.68      7.30 o 
  19   3   2     1680.70     1848.21     82.61 o 
  21   3   2       11.20       -2.47      8.43 o 
  23   3   2      180.19      117.19     22.78 o 
  25   3   2      326.76      315.00     60.10 o 
  27   3   2        0.77      -10.62     10.62 o 
  29   3   2       59.70       56.46     19.72 o 
 -28   4   2       95.21       82.55     25.75 o 
 -26   4   2        8.54        3.97     14.50 o 
 -24   4   2       57.03       89.82     13.57 o 
 -22   4   2      373.53      430.51     41.38 o 
 -20   4   2      408.86      479.62     52.67 o 
 -18   4   2        0.71        3.46      8.08 o 
 -16   4   2     1339.75     1442.11     51.74 o 
 -14   4   2      177.63      170.18     17.76 o 
 -12   4   2       12.70       22.19      3.66 o 
 -10   4   2       68.90       83.65     10.76 o 
  -8   4   2       49.48       42.44      6.95 o 
  -6   4   2      221.53      238.59     18.45 o 
  -4   4   2      476.98      456.32     25.95 o 
  -2   4   2        9.42        1.41      2.96 o 
   0   4   2     1097.20     1168.62     30.19 o 
   2   4   2     1365.19     1459.49     53.76 o 
   4   4   2      336.79      349.64     18.46 o 
   6   4   2      892.36      856.30     35.01 o 
   8   4   2      286.10      221.43     21.21 o 
  10   4   2        6.30       15.99      5.00 o 
  12   4   2      361.99      388.82     36.55 o 
  14   4   2      537.20      380.73     63.64 o 
  16   4   2      748.40      791.78     54.31 o 
  18   4   2      538.08      516.63     48.24 o 
  20   4   2     1165.68     1321.08     75.10 o 
  22   4   2       23.57       -8.39      8.39 o 
  24   4   2       68.26       51.70     12.72 o 
  26   4   2        0.06      -13.90     22.05 o 
 -23   5   2      139.69      142.50     39.08 o 
 -21   5   2       20.35       33.23     21.34 o 
 -19   5   2       12.29       -7.38     13.90 o 
 -17   5   2       43.15       44.99     21.15 o 
 -15   5   2       14.28       21.27     12.78 o 
 -13   5   2      298.57      304.07     38.21 o 
 -11   5   2       28.21       28.51      8.46 o 
  -9   5   2      131.98      104.66     22.45 o 
  -7   5   2     1395.76     1536.87     76.77 o 
  -5   5   2       91.24      102.81     22.19 o 
  -3   5   2      277.38      281.51     23.95 o 
  -1   5   2      411.44      483.37     32.67 o 
   1   5   2      172.72      158.72     22.37 o 
   3   5   2      217.64      195.89     23.99 o 
   5   5   2      174.30      180.19     24.41 o 
   7   5   2      658.17      708.62     64.85 o 
   9   5   2      152.64       75.14     23.86 o 
  11   5   2       61.77      120.28     32.46 o 
  13   5   2       11.43       10.50      7.23 o 
  15   5   2      370.86      306.21     55.66 o 
  17   5   2       11.57       26.99      9.30 o 
  19   5   2        1.47       -4.51     10.22 o 
  21   5   2       23.10       28.88     17.35 o 
  23   5   2       17.19       17.83     12.87 o 
 -18   6   2        6.40      -13.65     13.65 o 
 -16   6   2        4.19      -13.08     13.08 o 
 -14   6   2      545.47      673.03    165.34 o 
 -12   6   2      241.92      215.19     68.39 o 
 -10   6   2     1107.92     1252.00     86.19 o 
  -8   6   2     1041.81     1135.79     84.62 o 
  -6   6   2      138.16      100.02     25.17 o 
  -4   6   2       58.49       36.47     12.33 o 
  -2   6   2      180.02      170.57     61.94 o 
   0   6   2        0.03      -11.59     11.59 o 
   2   6   2      458.98      473.68     46.63 o 
   4   6   2      154.96      186.44     25.07 o 
   6   6   2        0.13       13.48     11.88 o 
   8   6   2       19.99       10.08     20.23 o 
  10   6   2      242.33      213.25     49.62 o 
  12   6   2       51.61       53.83     27.24 o 
  14   6   2       26.20       36.90     19.83 o 
  16   6   2      515.42      583.66     93.20 o 
  18   6   2       22.33       16.44     17.55 o 
 -11   7   2       78.67       61.25     36.83 o 
  -9   7   2        4.45       -5.64     17.91 o 
  -7   7   2        0.40      -19.04     19.04 o 
  -5   7   2       25.61        4.38     14.03 o 
  -3   7   2        9.92       -7.04     12.21 o 
  -1   7   2       40.80       14.69     14.75 o 
   1   7   2       33.32       35.45     22.05 o 
   5   7   2      181.72      166.42     36.26 o 
   7   7   2       26.36       48.47     28.68 o 
   9   7   2        0.07       40.96     21.42 o 
  11   7   2       18.33        2.88     23.55 o 
 -31   1   3      122.30      144.99     29.03 o 
 -29   1   3       19.39        9.03      8.19 o 
 -27   1   3      293.29      324.73     31.59 o 
 -25   1   3      584.83      529.15     39.51 o 
 -23   1   3      104.69      101.81     15.83 o 
 -21   1   3     1130.30     1129.90     38.85 o 
 -19   1   3      483.45      471.06     27.19 o 
 -17   1   3       55.17       31.30      8.44 o 
 -15   1   3     1082.16     1171.20     34.62 o 
 -13   1   3        6.48        9.75      3.36 o 
 -11   1   3        8.70        4.79      2.62 o 
  -9   1   3     2505.30     2514.21     35.85 o 
  -7   1   3       54.31       58.57      5.48 o 
  -5   1   3      255.90      244.39      9.82 o 
  -3   1   3     4643.74     4442.11     44.10 o 
  -1   1   3     4676.08     4687.65     44.66 o 
   1   1   3     7823.79     7857.65     61.32 o 
   3   1   3     1495.62     1591.84     18.83 o 
   5   1   3     9002.81     9363.97     60.87 o 
   7   1   3    16186.43    16107.57    115.03 o 
   9   1   3     4476.99     4631.26     57.03 o 
  11   1   3      693.47      645.94     22.54 o 
  13   1   3     6480.01     6446.09     89.62 o 
  15   1   3      310.28      313.14     20.59 o 
  17   1   3      252.55      216.95     15.96 o 
  19   1   3       17.09       14.47      4.16 o 
  21   1   3        3.35        4.70      4.23 o 
  23   1   3       57.62       46.98      9.86 o 
  25   1   3      150.15       93.69     16.89 o 
  27   1   3      226.38      245.60     29.50 o 
  29   1   3       77.03       51.60     12.09 o 
  31   1   3       89.64       72.29     23.97 o 
 -30   2   3      252.85      328.90     49.39 o 
 -28   2   3       21.14       21.69      8.53 o 
 -26   2   3      168.65      182.86     22.99 o 
 -24   2   3     2038.77     2099.57     69.24 o 
 -22   2   3      185.27      168.18     18.40 o 
 -20   2   3      680.89      748.26     39.64 o 
 -18   2   3       28.69       24.18      6.58 o 
 -16   2   3      446.88      391.66     26.98 o 
 -14   2   3     1323.55     1327.04     41.45 o 
 -12   2   3       21.25        4.18      3.84 o 
 -10   2   3      248.11      268.30     18.65 o 
  -8   2   3      944.54      928.94     24.65 o 
  -6   2   3      941.74      916.32     20.17 o 
  -4   2   3     1096.24     1080.52     26.53 o 
  -2   2   3     1682.12     1574.79     21.03 o 
   0   2   3     3050.70     2960.65     44.19 o 
   2   2   3      463.98      438.40     12.25 o 
   4   2   3     2732.23     2663.74     51.38 o 
   6   2   3     2801.83     3090.43     64.64 o 
   8   2   3      256.50      284.52     20.98 o 
  10   2   3      174.81      186.13     17.73 o 
  12   2   3      133.61      114.29     12.70 o 
  14   2   3      480.09      482.45     16.91 o 
  16   2   3       60.97       28.73     11.15 o 
  18   2   3     1166.28     1087.92     38.66 o 
  20   2   3     2739.21     2765.85     74.43 o 
  22   2   3      371.92      336.20     29.17 o 
  24   2   3      515.96      533.97     38.28 o 
  26   2   3      205.99      229.18     25.96 o 
  28   2   3      293.36      299.10     31.24 o 
  30   2   3        1.99        1.64     11.46 o 
 -29   3   3        4.53       -5.40      7.28 o 
 -27   3   3      138.84      110.65     19.51 o 
 -25   3   3      391.89      445.89     37.09 o 
 -23   3   3       99.94       97.90     19.09 o 
 -21   3   3       45.31       22.92     15.11 o 
 -19   3   3        8.29        6.68      4.84 o 
 -17   3   3     4349.50     4356.37     86.27 o 
 -15   3   3      651.25      691.70     29.96 o 
 -13   3   3      859.78      873.96     27.75 o 
 -11   3   3      341.07      351.14     15.22 o 
  -9   3   3       90.84       78.16      7.01 o 
  -7   3   3     1040.78     1171.41     34.85 o 
  -5   3   3     1387.77     1436.94     35.29 o 
  -3   3   3      750.79      739.70     21.96 o 
  -1   3   3     1257.16     1385.47     37.94 o 
   1   3   3      749.97      753.86     21.99 o 
   3   3   3     1369.83     1520.91     26.71 o 
   5   3   3     1447.75     1459.17     45.57 o 
   7   3   3       39.98       27.96      7.18 o 
   9   3   3        8.65        0.74      4.99 o 
  11   3   3       25.73       20.31      6.78 o 
  13   3   3        0.94        3.71      4.73 o 
  15   3   3      595.11      551.31     47.71 o 
  17   3   3     1278.48     1163.34     65.64 o 
  19   3   3     1040.15     1108.27     75.83 o 
  21   3   3      482.94      367.68     58.52 o 
  23   3   3      115.69       81.88     18.38 o 
  25   3   3      141.12      111.75     24.11 o 
  27   3   3      243.24      173.96     35.12 o 
  29   3   3      200.99      296.32     50.37 o 
 -26   4   3        7.95        8.12      9.19 o 
 -24   4   3        1.46       16.18     10.83 o 
 -22   4   3       27.03        9.95     15.93 o 
 -20   4   3      260.61      302.03     34.68 o 
 -18   4   3     1023.53     1082.65     57.96 o 
 -16   4   3        5.80        7.53      8.58 o 
 -14   4   3        9.43       17.91      4.48 o 
 -12   4   3       80.18       53.63     13.54 o 
 -10   4   3       77.89       66.17     11.34 o 
  -8   4   3       45.62       62.97     11.20 o 
  -6   4   3      877.42      859.08     39.32 o 
  -4   4   3       33.51       16.27      6.65 o 
  -2   4   3       19.26       14.33      3.76 o 
   0   4   3       56.97       36.16      4.85 o 
   2   4   3        7.97        2.58      3.75 o 
   4   4   3     1138.97     1194.32     31.12 o 
   6   4   3       95.35       83.12     12.42 o 
   8   4   3      181.16      145.83     18.96 o 
  10   4   3       81.47       80.82     19.49 o 
  12   4   3      944.84      893.33    101.48 o 
  14   4   3      121.22      159.56     30.98 o 
  16   4   3      245.05      197.24     34.45 o 
  18   4   3      766.91      769.42     60.90 o 
  20   4   3        3.42       -0.07      7.85 o 
  22   4   3      375.95      265.77     44.82 o 
  24   4   3       93.56       84.00     19.32 o 
  26   4   3      595.53      683.39    109.86 o 
 -23   5   3      396.49      551.06     95.25 o 
 -21   5   3      196.68      233.75    115.36 o 
 -19   5   3      825.85      937.48     67.48 o 
 -17   5   3       72.25       64.80     15.29 o 
 -15   5   3        4.82       -4.12     14.73 o 
 -13   5   3      144.67      140.36     26.94 o 
 -11   5   3     1675.14     1747.11     86.62 o 
  -9   5   3      256.31      216.18     32.71 o 
  -7   5   3     1203.90     1289.05     57.88 o 
  -5   5   3     1003.78     1072.44     46.43 o 
  -3   5   3      265.55      311.21     28.25 o 
  -1   5   3     1182.40     1288.60     57.76 o 
   1   5   3       38.99       11.32      7.39 o 
   3   5   3        3.13       13.84      6.18 o 
   5   5   3      214.67      209.69     43.28 o 
   7   5   3      571.74      580.47     61.18 o 
   9   5   3      209.80      186.54     45.30 o 
  11   5   3      512.53      459.36     39.47 o 
  13   5   3      139.48      100.57     28.32 o 
  15   5   3     1026.37      994.92     96.75 o 
  17   5   3       81.73      140.38     27.56 o 
  19   5   3      134.81      158.61     33.21 o 
  21   5   3        5.51       -5.59     12.22 o 
  23   5   3       94.41      138.91     46.03 o 
 -18   6   3      121.66       79.58     35.95 o 
 -16   6   3       25.92       47.21     16.02 o 
 -14   6   3      241.94      191.65     73.65 o 
 -12   6   3       59.59       66.89     17.60 o 
 -10   6   3      509.09      581.63     69.91 o 
  -8   6   3        1.52       32.38     11.51 o 
  -6   6   3      699.19      776.15     80.74 o 
  -4   6   3      363.78      372.24     54.18 o 
  -2   6   3       49.03       10.72      8.69 o 
   0   6   3        4.97       -5.33      7.58 o 
   2   6   3       43.05       37.80     10.56 o 
   4   6   3       18.65        3.56     20.48 o 
   6   6   3       40.99       38.46     13.22 o 
   8   6   3      210.24      204.85     49.83 o 
  10   6   3        3.43       18.32     12.17 o 
  12   6   3        1.54        6.21     16.85 o 
  14   6   3      139.44       23.02     32.94 o 
  16   6   3      309.96      228.71     61.06 o 
  18   6   3       32.95       37.20     18.14 o 
 -11   7   3       24.32       -9.90     20.29 o 
  -9   7   3       81.34       19.92     18.79 o 
  -7   7   3        0.14       -8.07     12.54 o 
  -5   7   3       33.65       28.77     15.70 o 
  -3   7   3      531.01      626.78     73.16 o 
  -1   7   3      164.82      251.79     41.68 o 
   1   7   3      254.65      266.17     73.53 o 
   3   7   3       30.09       34.89     12.89 o 
   5   7   3       46.00       79.87     25.02 o 
   7   7   3        6.97        3.01     22.42 o 
   9   7   3        5.42      -20.92     20.92 o 
 -32   0   4       12.94       -0.13     14.53 o 
 -30   0   4      266.09      239.67     39.82 o 
 -28   0   4      968.88     1064.86     82.55 o 
 -26   0   4       44.05       11.70     11.53 o 
 -24   0   4      334.73      310.88     41.81 o 
 -22   0   4     2870.76     2769.42    107.03 o 
 -20   0   4      125.21      125.47     17.41 o 
 -18   0   4     2189.42     2224.40     68.48 o 
 -16   0   4      132.35      139.27     19.18 o 
 -14   0   4     1502.64     1723.45     65.35 o 
 -12   0   4     1425.75     1671.99     61.53 o 
 -10   0   4     4045.40     4334.74     87.97 o 
  -8   0   4    11475.16    11324.62    239.59 o 
  -6   0   4    16564.91    16294.42    155.36 o 
  -4   0   4    51261.44    47491.74    342.62 o 
  -2   0   4     8273.04     8354.90     91.02 o 
   0   0   4     2698.05     2834.95     45.50 o 
   2   0   4    18877.22    19116.21    143.98 o 
   4   0   4     3000.07     3039.24     60.64 o 
   6   0   4    10766.19    10608.81    171.28 o 
   8   0   4      332.99      306.33     27.80 o 
  10   0   4      113.57      163.06     22.71 o 
  12   0   4     2099.08     2182.88     58.45 o 
  14   0   4     2749.19     2850.57     73.46 o 
  16   0   4       29.08       19.06     11.75 o 
  18   0   4      116.84       84.79     16.47 o 
  20   0   4     1517.05     1605.22     68.21 o 
  22   0   4      358.30      319.83     36.08 o 
  24   0   4      685.62      728.17     55.17 o 
  26   0   4       64.57       49.06     11.98 o 
  28   0   4      213.81      229.80     31.08 o 
  30   0   4      374.56      419.68     45.71 o 
  32   0   4       13.69       22.74     12.12 o 
 -31   1   4       77.40       59.45     13.56 o 
 -29   1   4      428.41      404.91     39.93 o 
 -27   1   4      145.57      148.51     19.95 o 
 -25   1   4       39.68       21.11      6.83 o 
 -23   1   4       65.77       42.80     10.97 o 
 -21   1   4      648.60      660.61     40.29 o 
 -19   1   4      487.53      432.45     32.01 o 
 -17   1   4       72.49       74.99     11.53 o 
 -15   1   4     2563.06     2518.46     55.62 o 
 -13   1   4       23.46       17.03      3.19 o 
 -11   1   4       19.25       27.71      4.86 o 
  -9   1   4     2887.97     2812.61     42.30 o 
  -7   1   4       80.36       91.93      8.73 o 
  -5   1   4       15.79       11.67      2.87 o 
  -3   1   4       45.63       30.85      4.11 o 
  -1   1   4       98.43      114.19      7.26 o 
   1   1   4      694.51      751.52     16.01 o 
   3   1   4    15634.85    15245.76    122.86 o 
   5   1   4     2496.32     2584.80     31.42 o 
   7   1   4    14643.96    14815.96    100.47 o 
   9   1   4     3496.14     3620.49     57.46 o 
  11   1   4     4118.46     3851.87     64.34 o 
  13   1   4     8255.81     8068.61    102.97 o 
  15   1   4     2251.82     2264.78     55.65 o 
  17   1   4      282.88      292.95     18.90 o 
  19   1   4       24.46       12.81      5.55 o 
  21   1   4      253.10      302.74     23.17 o 
  23   1   4     3359.83     3457.71     94.52 o 
  25   1   4       66.15       76.79     14.20 o 
  27   1   4       51.62       35.82     11.06 o 
  29   1   4        0.00       -0.69      7.22 o 
  31   1   4      151.60      170.27     23.70 o 
 -30   2   4      175.03      208.37     30.98 o 
 -28   2   4      542.49      541.40     46.40 o 
 -26   2   4      636.59      695.56     50.62 o 
 -24   2   4      183.93      187.28     22.43 o 
 -22   2   4     1304.73     1364.74     49.97 o 
 -20   2   4       36.54       43.26      7.50 o 
 -18   2   4       93.51       93.94     12.66 o 
 -16   2   4     1311.26     1264.11     41.63 o 
 -14   2   4      287.02      263.92     22.42 o 
 -12   2   4      464.68      431.84     25.81 o 
 -10   2   4     2678.02     2598.97     58.16 o 
  -8   2   4     1980.07     2085.88     38.57 o 
  -6   2   4     2946.40     2991.19     45.19 o 
  -4   2   4     3506.13     3416.75     36.30 o 
  -2   2   4      792.21      777.69     15.73 o 
   0   2   4      299.10      300.88     10.62 o 
   2   2   4      961.04      874.01     17.45 o 
   4   2   4       18.64       17.35      4.51 o 
   6   2   4       29.33       17.47      5.39 o 
   8   2   4      700.79      659.85     29.15 o 
  10   2   4     5194.15     5080.54     95.31 o 
  12   2   4       23.68       12.34      6.28 o 
  14   2   4     4018.85     4202.17     76.78 o 
  16   2   4       57.86       42.63      6.09 o 
  18   2   4     1247.41     1204.07     43.80 o 
  20   2   4      464.71      470.88     30.51 o 
  22   2   4     1584.99     1733.65     60.38 o 
  24   2   4        7.52        4.37      5.06 o 
  26   2   4       18.12       -3.48      6.63 o 
  28   2   4       91.66      127.99     20.59 o 
  30   2   4       17.55       21.93     30.32 o 
 -29   3   4      424.74      473.48     51.51 o 
 -27   3   4       27.95       28.14      8.88 o 
 -25   3   4      689.78      692.73     52.22 o 
 -23   3   4       75.06       58.07     16.15 o 
 -21   3   4     1347.46     1531.66     62.94 o 
 -19   3   4        5.56       18.54      5.89 o 
 -17   3   4      387.58      354.88     28.19 o 
 -15   3   4     1951.28     1992.02     50.93 o 
 -13   3   4      334.42      331.38     21.73 o 
 -11   3   4       13.01        1.29      2.74 o 
  -9   3   4       32.19       27.37      4.32 o 
  -7   3   4     5499.65     5218.58     92.65 o 
  -5   3   4      300.44      314.19     19.33 o 
  -3   3   4       30.85       15.74      6.61 o 
  -1   3   4      575.57      523.59     19.82 o 
   1   3   4      381.00      379.04     14.58 o 
   3   3   4     1339.63     1225.43     30.73 o 
   5   3   4       40.14       21.91      7.15 o 
   7   3   4     1276.11     1297.95     53.54 o 
   9   3   4     1207.33     1166.43     64.97 o 
  11   3   4      276.23      256.50     37.57 o 
  13   3   4      298.12      245.01     31.43 o 
  15   3   4      500.55      560.50     49.42 o 
  17   3   4     1991.31     2022.08     86.30 o 
  19   3   4      259.87      267.21     37.19 o 
  21   3   4      151.68      133.82     27.14 o 
  23   3   4      294.28      274.79     38.52 o 
  25   3   4      153.96      105.61     22.61 o 
  27   3   4       39.80       -6.80     13.29 o 
  29   3   4       18.60       -5.41     12.96 o 
 -26   4   4        7.86       10.81      7.49 o 
 -24   4   4      270.84      392.91     42.76 o 
 -22   4   4      627.52      719.54     56.61 o 
 -20   4   4      226.12      232.59     30.64 o 
 -18   4   4        0.01       -0.04      9.81 o 
 -16   4   4      308.10      300.00     31.25 o 
 -14   4   4        6.66        3.82      4.25 o 
 -12   4   4       52.83       44.87     10.96 o 
 -10   4   4      366.87      382.82     31.80 o 
  -8   4   4      444.25      452.24     33.23 o 
  -6   4   4      190.83      177.21     22.73 o 
  -4   4   4      362.47      369.79     25.25 o 
  -2   4   4      882.86      955.32     33.22 o 
   0   4   4      111.95      123.27     15.63 o 
   2   4   4     1203.90     1274.07     33.47 o 
   4   4   4       10.16        1.88      4.33 o 
   6   4   4        6.59        2.39      3.71 o 
   8   4   4       30.34       24.36      6.12 o 
  10   4   4     1595.58     1588.68     66.16 o 
  12   4   4     1173.29     1266.70     80.35 o 
  14   4   4     1471.16     1478.24     88.09 o 
  16   4   4      194.90      215.40     53.51 o 
  18   4   4      198.26      136.89     25.45 o 
  20   4   4       90.21       89.86     24.68 o 
  22   4   4      268.78      323.21     43.18 o 
  24   4   4       66.36       25.76     15.48 o 
  26   4   4       86.55       47.49     16.85 o 
 -23   5   4       26.08       38.63     19.58 o 
 -21   5   4       43.87        1.64     50.48 o 
 -19   5   4       10.41       12.04     20.76 o 
 -17   5   4        3.05        3.24      9.86 o 
 -15   5   4        6.60       -7.09     18.85 o 
 -13   5   4      119.22       98.55     18.50 o 
 -11   5   4        1.48      -10.99     10.99 o 
  -9   5   4      737.19      777.62     51.03 o 
  -7   5   4     1779.10     1929.93     73.98 o 
  -5   5   4      674.31      700.04     49.08 o 
  -3   5   4      142.72      130.69     17.42 o 
  -1   5   4     2739.90     2965.85     90.68 o 
   1   5   4       41.61       36.29     13.24 o 
   3   5   4       17.96        5.44      4.60 o 
   5   5   4      625.04      625.36     63.13 o 
   7   5   4      174.29      127.70     31.22 o 
   9   5   4       37.28       32.08      7.63 o 
  11   5   4      238.80      236.25     32.58 o 
  13   5   4      244.04      256.68     37.57 o 
  15   5   4        9.80       13.40     10.69 o 
  17   5   4      163.75      150.81     35.52 o 
  19   5   4      284.60      342.57     64.33 o 
  21   5   4        9.12       29.55     14.36 o 
  23   5   4        0.01       12.31     19.51 o 
 -18   6   4      226.66      300.21     88.93 o 
 -16   6   4      324.68      352.23    100.58 o 
 -14   6   4      234.34      232.30     42.45 o 
 -12   6   4       51.45       30.66     13.36 o 
 -10   6   4        5.17       21.83     10.80 o 
  -8   6   4      188.18      190.64     37.89 o 
  -6   6   4       29.71       35.54     25.30 o 
  -4   6   4      374.20      351.39     55.89 o 
  -2   6   4      311.93      275.21     36.17 o 
   0   6   4       18.60        9.73      8.50 o 
   2   6   4      482.45      429.55    136.53 o 
   4   6   4      122.91      116.28     26.30 o 
   6   6   4      264.62      259.40     40.61 o 
   8   6   4      131.79      102.04     29.78 o 
  10   6   4        2.26        0.74     13.75 o 
  12   6   4       55.25       48.96     20.23 o 
  14   6   4      256.38      207.55     68.83 o 
  16   6   4       98.96       86.08     25.21 o 
  18   6   4       28.00       35.55     30.50 o 
  -9   7   4        7.82        2.51     41.71 o 
  -7   7   4       29.09       54.99     18.51 o 
  -5   7   4       11.00      -12.31     12.48 o 
  -3   7   4      106.53      138.18     31.63 o 
  -1   7   4      143.89       79.04     41.34 o 
   1   7   4        9.88       13.77     28.31 o 
   3   7   4       72.11       59.24     39.96 o 
   5   7   4        1.15       40.30     19.73 o 
   7   7   4      133.87      178.37     64.01 o 
   9   7   4       26.42      -20.54     27.43 o 
 -31   1   5       13.28        6.33     14.52 o 
 -29   1   5      305.43      315.94     35.02 o 
 -27   1   5       31.31       43.79      9.23 o 
 -25   1   5       23.20       28.61      7.80 o 
 -23   1   5        2.81        2.02      6.37 o 
 -21   1   5      266.31      302.80     28.37 o 
 -19   1   5      128.29       98.44     16.58 o 
 -17   1   5       57.41       40.53      6.50 o 
 -15   1   5      224.11      204.03     16.11 o 
 -13   1   5      156.66      172.59     15.02 o 
 -11   1   5      117.85      145.14     12.98 o 
  -9   1   5    15517.49    15739.96    122.10 o 
  -7   1   5      162.27      126.77     10.92 o 
  -5   1   5      355.96      386.91     15.83 o 
  -3   1   5       36.09       26.16      5.00 o 
  -1   1   5      562.58      507.32     15.61 o 
   1   1   5     3674.50     3599.81     50.81 o 
   3   1   5       59.42       51.49      5.20 o 
   5   1   5        0.05        0.00      1.55 o 
   7   1   5      399.93      448.23     17.77 o 
   9   1   5     3216.68     3189.73     53.06 o 
  11   1   5        1.02       -2.18      2.43 o 
  13   1   5      307.94      327.05     21.73 o 
  15   1   5        6.16        9.39      4.23 o 
  17   1   5      429.15      357.33     26.95 o 
  19   1   5      902.43      941.01     38.84 o 
  21   1   5       12.49       22.25      4.74 o 
  23   1   5       11.30        6.81      4.30 o 
  25   1   5       45.87       26.36      9.65 o 
  27   1   5      166.41      191.29     24.09 o 
  29   1   5        7.87       11.37      7.35 o 
  31   1   5      342.11      400.05     44.88 o 
 -30   2   5      332.62      401.39     46.81 o 
 -28   2   5        1.70        6.22      6.97 o 
 -26   2   5       15.75       12.72      6.45 o 
 -24   2   5       23.47       16.53      6.14 o 
 -22   2   5      116.58       88.92     13.78 o 
 -20   2   5     1019.70      974.30     41.93 o 
 -18   2   5     1652.82     1736.25     52.60 o 
 -16   2   5        6.55        1.14      3.30 o 
 -14   2   5     1134.55     1109.46     37.98 o 
 -12   2   5      339.11      315.28     22.14 o 
 -10   2   5      716.63      715.95     27.40 o 
  -8   2   5     2980.20     3002.66     41.12 o 
  -6   2   5     2703.65     2781.23     41.27 o 
  -4   2   5      763.95      813.10     19.98 o 
  -2   2   5     4144.04     4319.36     46.85 o 
   0   2   5       13.81       16.11      3.87 o 
   2   2   5     1088.56     1114.21     22.30 o 
   4   2   5     1905.95     1948.39     36.12 o 
   6   2   5       21.57       13.10      4.42 o 
   8   2   5     1172.26     1273.39     46.33 o 
  10   2   5     1125.13     1067.93     51.08 o 
  12   2   5     6640.50     6870.17    141.43 o 
  14   2   5      184.93      184.91     26.03 o 
  16   2   5      123.11       99.25     11.16 o 
  18   2   5      929.26      936.13     41.56 o 
  20   2   5       51.77       72.65     15.58 o 
  22   2   5      785.93      870.87     43.66 o 
  24   2   5        5.89       13.74      6.26 o 
  26   2   5       66.64       76.19     12.96 o 
  28   2   5       20.97       24.04     17.59 o 
  30   2   5       24.10       28.24     13.50 o 
 -29   3   5       12.10        6.15      9.49 o 
 -27   3   5       25.67       31.50     10.67 o 
 -25   3   5      246.27      271.25     32.00 o 
 -23   3   5      549.12      594.03     42.51 o 
 -21   3   5      211.34      196.04     23.15 o 
 -19   3   5       54.62       55.64      9.31 o 
 -17   3   5      117.18       83.91     17.61 o 
 -15   3   5     2293.85     2448.97     57.93 o 
 -13   3   5       17.87       23.41      5.13 o 
 -11   3   5     2636.72     2611.33     49.70 o 
  -9   3   5     2021.24     1939.30     58.82 o 
  -7   3   5     3378.84     3438.68     93.46 o 
  -5   3   5       19.72       26.40      5.38 o 
  -3   3   5       42.46       40.75      5.01 o 
  -1   3   5      220.76      192.40     16.27 o 
   1   3   5     1623.35     1710.87     30.83 o 
   3   3   5      383.17      401.73     19.01 o 
   5   3   5      357.69      320.03     23.73 o 
   7   3   5        1.35        6.47      4.64 o 
   9   3   5      303.49      316.32     41.80 o 
  11   3   5      101.78       50.58     19.33 o 
  13   3   5       92.60       67.86     14.66 o 
  15   3   5      729.75      667.10     54.53 o 
  17   3   5     1045.05      969.74     67.37 o 
  19   3   5      291.24      256.10     34.52 o 
  21   3   5       83.88       34.84     13.89 o 
  23   3   5      748.75      814.83     71.21 o 
  25   3   5      417.09      447.45     55.52 o 
  27   3   5      522.56      650.76     78.77 o 
 -26   4   5        1.03       -7.94      7.94 o 
 -24   4   5       13.52       31.92      9.90 o 
 -22   4   5       42.07       51.65     11.53 o 
 -20   4   5      144.30      178.40     27.97 o 
 -18   4   5      216.66      222.39     27.22 o 
 -16   4   5      761.42      717.84     38.68 o 
 -14   4   5      351.91      389.12     37.87 o 
 -12   4   5     2021.36     2089.71     68.67 o 
 -10   4   5      621.50      613.37     40.40 o 
  -8   4   5      870.78      910.00     44.38 o 
  -6   4   5      152.57      121.54     17.24 o 
  -4   4   5        0.12        3.29      4.65 o 
  -2   4   5     2420.36     2404.41     48.26 o 
   0   4   5     3127.80     3078.99     70.83 o 
   2   4   5        2.50        1.71      2.10 o 
   4   4   5        0.69        3.71      3.64 o 
   6   4   5      434.80      417.39     26.16 o 
   8   4   5       99.21      113.88     18.72 o 
  10   4   5      501.32      634.38     60.70 o 
  12   4   5      242.74      260.60     41.11 o 
  14   4   5       46.31       44.45     20.20 o 
  16   4   5       71.88       56.14     17.71 o 
  18   4   5       17.34       16.89     11.72 o 
  20   4   5        3.71        6.26      8.35 o 
  22   4   5        2.01       17.44      9.93 o 
  24   4   5      359.21      378.10     83.83 o 
  26   4   5       71.05       38.63     36.30 o 
 -23   5   5       24.19       21.38     15.14 o 
 -21   5   5       24.69       46.44     21.59 o 
 -19   5   5      380.23      445.66     55.24 o 
 -17   5   5       13.34       19.63      9.43 o 
 -15   5   5      198.63      224.53     37.47 o 
 -13   5   5        3.86       14.94      8.73 o 
 -11   5   5        2.41        5.12      9.09 o 
  -9   5   5       15.85       16.61      7.70 o 
  -7   5   5      158.96      172.11     28.37 o 
  -5   5   5     2505.89     2646.40     91.97 o 
  -3   5   5      318.36      306.24     33.26 o 
  -1   5   5     5156.07     5189.11    121.20 o 
   1   5   5        0.14        3.60      5.27 o 
   3   5   5        1.17       20.65     10.03 o 
   5   5   5       41.07       24.51     10.13 o 
   7   5   5      156.47      132.27     17.21 o 
   9   5   5      510.06      516.37     38.03 o 
  11   5   5       50.55       39.93     13.25 o 
  13   5   5       20.79       18.38      9.52 o 
  15   5   5       91.85      118.80     23.63 o 
  17   5   5       41.30       30.11     12.41 o 
  19   5   5       26.49       28.29     21.44 o 
  21   5   5      332.25      223.90     57.65 o 
 -18   6   5       14.65       -1.50     24.30 o 
 -16   6   5      128.87      175.29     39.88 o 
 -14   6   5       15.49       23.89     15.34 o 
 -12   6   5      369.43      413.94     64.77 o 
 -10   6   5       13.54      -12.39     12.84 o 
  -8   6   5      256.40      243.46     44.62 o 
  -6   6   5        0.57       -5.67     14.47 o 
  -4   6   5      210.05      173.61     30.94 o 
  -2   6   5        7.52       28.16     10.25 o 
   0   6   5       19.31        8.30      7.21 o 
   2   6   5        1.15       -0.98     10.69 o 
   4   6   5      131.44      161.35     28.99 o 
   6   6   5       76.38       47.66     20.45 o 
   8   6   5       99.91       86.16     28.71 o 
  10   6   5        7.79      -11.07     12.43 o 
  12   6   5      100.14       30.20     60.94 o 
  14   6   5      167.04       96.32     35.13 o 
  16   6   5       22.82       -9.19     38.39 o 
  -7   7   5        0.72       -1.56     12.73 o 
  -5   7   5       59.37       66.26     20.92 o 
  -3   7   5       63.61       15.15     14.09 o 
  -1   7   5       99.15      107.97     46.47 o 
   1   7   5      363.01      306.25     68.70 o 
   3   7   5      288.51      223.63    112.61 o 
   5   7   5       92.27       38.20     19.79 o 
   7   7   5       69.81        6.89     29.81 o 
 -32   0   6        6.80       10.57     12.23 o 
 -30   0   6      323.50      364.76     72.15 o 
 -28   0   6       20.71       -1.36      7.38 o 
 -26   0   6       17.05       12.67      7.20 o 
 -24   0   6        8.93       -2.71      6.54 o 
 -22   0   6      818.32      744.79     86.36 o 
 -20   0   6        0.04        1.62      4.89 o 
 -18   0   6       34.32       20.68      8.95 o 
 -16   0   6      400.74      388.19     33.62 o 
 -14   0   6     4871.73     4993.88    136.77 o 
 -12   0   6     8177.21     8385.15    134.44 o 
 -10   0   6      779.47      845.16     38.73 o 
  -8   0   6      300.81      386.54     28.37 o 
  -6   0   6     1240.15     1209.11     42.20 o 
  -4   0   6     7527.97     7441.85    103.81 o 
  -2   0   6    11007.97    11240.88    124.44 o 
   0   0   6     5345.30     5259.92     76.26 o 
   2   0   6     3965.29     3950.53     88.60 o 
   4   0   6     2641.01     2544.57     57.57 o 
   6   0   6     1181.12     1074.78     56.64 o 
   8   0   6      510.70      533.71     82.17 o 
  10   0   6        1.04       -4.43      5.06 o 
  12   0   6        0.79        0.91      6.24 o 
  14   0   6      816.74      783.46     39.02 o 
  16   0   6       16.57       10.31      5.10 o 
  18   0   6     1466.17     1529.52     62.63 o 
  20   0   6        0.29        5.61      6.56 o 
  22   0   6      102.29      106.96     21.83 o 
  24   0   6       47.85       34.25     11.17 o 
  26   0   6      888.54      965.58     71.56 o 
  28   0   6       10.73        3.52      9.63 o 
  30   0   6      476.36      620.69     64.58 o 
 -31   1   6       82.43       61.93     20.43 o 
 -29   1   6       47.53       54.72     12.99 o 
 -27   1   6        0.02        3.89      7.65 o 
 -25   1   6      145.07      115.28     17.96 o 
 -23   1   6      633.82      613.18     42.74 o 
 -21   1   6      821.38      838.72     45.30 o 
 -19   1   6       56.61       31.33      5.46 o 
 -17   1   6      345.88      318.39     21.44 o 
 -15   1   6       61.48       64.43      8.60 o 
 -13   1   6       69.65       70.11     11.33 o 
 -11   1   6      132.96      109.64     11.86 o 
  -9   1   6     7698.98     7722.99     85.15 o 
  -7   1   6      812.59      911.65     26.41 o 
  -5   1   6     1560.24     1674.00     33.53 o 
  -3   1   6      927.07      966.67     27.15 o 
  -1   1   6      969.27     1021.76     24.61 o 
   1   1   6      507.22      577.62     16.93 o 
   3   1   6       12.04       15.61      3.52 o 
   5   1   6     3171.82     3006.77     49.14 o 
   7   1   6     1169.93     1178.28     29.61 o 
   9   1   6    14508.83    14629.34    130.49 o 
  11   1   6     2110.43     2116.21     42.44 o 
  13   1   6     3431.79     3320.30     63.81 o 
  15   1   6     1359.98     1349.68     41.97 o 
  17   1   6      375.67      348.83     25.55 o 
  19   1   6      889.33      915.09     36.96 o 
  21   1   6      206.59      246.22     26.12 o 
  23   1   6      886.61      890.73     41.68 o 
  25   1   6       47.24       49.64     10.11 o 
  27   1   6      110.31       77.77     13.79 o 
  29   1   6     1238.25     1518.97     72.61 o 
  31   1   6      155.74      126.30     23.39 o 
 -30   2   6        3.24       -4.93     10.25 o 
 -28   2   6       18.65       14.01      8.84 o 
 -26   2   6        0.78       13.27      8.04 o 
 -24   2   6        3.45        6.34      5.84 o 
 -22   2   6      927.51     1072.42     50.93 o 
 -20   2   6     1605.40     1700.00     59.55 o 
 -18   2   6       97.06       88.85     13.89 o 
 -16   2   6      302.41      301.42     26.03 o 
 -14   2   6      147.39      162.46     18.49 o 
 -12   2   6      731.39      740.72     32.98 o 
 -10   2   6       86.63       95.68      8.94 o 
  -8   2   6      865.81      959.92     22.96 o 
  -6   2   6      262.53      272.88     16.18 o 
  -4   2   6     5589.24     5846.83     62.55 o 
  -2   2   6     1587.95     1692.63     30.85 o 
   0   2   6     1383.67     1326.09     29.84 o 
   2   2   6     2160.28     2094.79     37.34 o 
   4   2   6      265.53      284.27     13.60 o 
   6   2   6       69.76       65.53      9.69 o 
   8   2   6     1788.20     1764.11     65.39 o 
  10   2   6     2828.86     2662.77     74.88 o 
  12   2   6        1.89        1.75      5.19 o 
  14   2   6       45.27       18.09      8.62 o 
  16   2   6      643.02      579.75     45.84 o 
  18   2   6        6.74        6.31      3.24 o 
  20   2   6      805.80      870.98     36.73 o 
  22   2   6       39.69       29.30      8.27 o 
  24   2   6       10.39       14.47      5.05 o 
  26   2   6      175.15      119.43     22.50 o 
  28   2   6       73.57       57.87     16.16 o 
  30   2   6       40.21       33.66     17.10 o 
 -29   3   6        3.19       20.27      9.90 o 
 -27   3   6       15.58       18.54     13.58 o 
 -25   3   6       42.65       48.46     11.83 o 
 -23   3   6      575.33      660.13     45.63 o 
 -21   3   6        0.13        6.84      6.28 o 
 -19   3   6       79.58       52.27      9.93 o 
 -17   3   6      730.46      849.44     39.67 o 
 -15   3   6     1509.68     1519.01     42.91 o 
 -13   3   6      246.58      221.67     16.72 o 
 -11   3   6     1146.00     1101.54     32.62 o 
  -9   3   6      730.35      632.13     34.63 o 
  -7   3   6        4.50        1.31      3.67 o 
  -5   3   6       24.82       19.52      5.15 o 
  -3   3   6      694.87      691.40     20.87 o 
  -1   3   6      457.88      491.38     19.62 o 
   1   3   6     2284.60     2403.54     38.44 o 
   3   3   6      240.79      235.36     15.15 o 
   5   3   6        1.48        2.38      3.28 o 
   7   3   6     1646.02     1629.65     64.96 o 
   9   3   6      796.99      770.32     52.13 o 
  11   3   6       98.18       43.56     11.91 o 
  13   3   6       50.00       35.57     12.08 o 
  15   3   6       27.63       16.86      8.91 o 
  17   3   6       42.50       32.79      9.43 o 
  19   3   6       48.29       41.91     12.06 o 
  21   3   6      400.97      476.73     53.47 o 
  23   3   6      357.89      353.51     44.41 o 
  25   3   6        9.08       -2.86     14.01 o 
  27   3   6      259.72      300.89     45.15 o 
 -26   4   6      174.81      133.40     20.39 o 
 -24   4   6       62.45       51.29     12.72 o 
 -22   4   6        0.00        2.81      6.40 o 
 -20   4   6      272.01      331.86     32.37 o 
 -18   4   6        4.75        6.48      5.80 o 
 -16   4   6        3.63        8.46      5.79 o 
 -14   4   6      138.50      120.12     18.43 o 
 -12   4   6      235.96      211.63     25.40 o 
 -10   4   6     3128.33     3186.21     86.46 o 
  -8   4   6       80.31       88.30     14.36 o 
  -6   4   6     1066.62     1034.80     46.55 o 
  -4   4   6     1403.85     1342.61     51.15 o 
  -2   4   6     1392.75     1422.33     36.91 o 
   0   4   6     4381.41     4242.13     89.50 o 
   2   4   6      741.08      762.29     20.96 o 
   4   4   6      432.41      423.17     26.38 o 
   6   4   6       34.86       11.78      4.71 o 
   8   4   6     1531.51     1483.19     66.63 o 
  10   4   6      244.98      268.21     33.10 o 
  12   4   6      516.11      433.45     45.07 o 
  14   4   6     1214.25     1283.55     78.93 o 
  16   4   6      673.16      650.72     73.55 o 
  18   4   6      106.44       92.67     28.02 o 
  20   4   6      241.15      155.22     68.32 o 
  22   4   6       67.36       26.93     12.17 o 
  24   4   6      108.27      103.52     25.09 o 
 -23   5   6       11.48       -9.29     12.44 o 
 -21   5   6       69.31       72.78     22.78 o 
 -19   5   6      103.33       72.91     16.03 o 
 -17   5   6       24.72       33.71     16.21 o 
 -15   5   6      318.89      379.41     49.61 o 
 -13   5   6       10.76       12.53     13.91 o 
 -11   5   6      180.84      129.45     21.55 o 
  -9   5   6        0.31       -6.64      6.64 o 
  -7   5   6        0.16       -6.26      6.26 o 
  -5   5   6       51.08       59.67     17.08 o 
  -3   5   6      271.89      292.90     33.41 o 
  -1   5   6     1314.22     1308.40     58.98 o 
   1   5   6      171.53      153.24     19.56 o 
   3   5   6      109.68      136.28     27.72 o 
   5   5   6      189.99      208.70     38.18 o 
   7   5   6       19.44       14.35      8.10 o 
   9   5   6        1.97        5.75      7.65 o 
  11   5   6       32.68       24.34     12.45 o 
  13   5   6      350.36      396.49     43.86 o 
  15   5   6        7.78        6.55      8.21 o 
  17   5   6      410.75      422.87     49.96 o 
  19   5   6      129.35       90.64     19.02 o 
  21   5   6      100.60       72.99     24.34 o 
 -16   6   6        3.18       -8.98     31.57 o 
 -14   6   6       10.28       14.90     12.61 o 
 -12   6   6      591.60      607.28     80.63 o 
 -10   6   6      244.22      230.20     46.70 o 
  -8   6   6        0.02       17.86     10.68 o 
  -6   6   6      196.26      193.90     29.74 o 
  -4   6   6       25.94        4.63      7.88 o 
  -2   6   6       37.15       14.90     13.64 o 
   0   6   6      129.49       86.21     63.82 o 
   2   6   6      112.74      196.25     37.71 o 
   4   6   6       47.11       49.23     15.81 o 
   6   6   6        7.16       20.00     10.23 o 
   8   6   6       75.26       72.67     28.22 o 
  10   6   6      106.23      153.71     54.86 o 
  12   6   6       37.39       39.04     21.09 o 
  14   6   6      160.16      123.61     37.26 o 
  16   6   6       22.60       17.82     20.79 o 
  -7   7   6       32.55       43.94     14.78 o 
  -5   7   6       73.44       63.74     20.74 o 
  -3   7   6      100.76      120.00     43.46 o 
  -1   7   6        7.31        5.27     14.69 o 
   1   7   6        0.53      -14.48     14.48 o 
   3   7   6       49.61       24.68     23.80 o 
   5   7   6       74.29      100.96     40.08 o 
 -31   1   7        0.37        6.75      8.22 o 
 -29   1   7        0.66       -6.41      6.41 o 
 -27   1   7        8.59       -1.35      6.31 o 
 -25   1   7       40.38       35.72      9.62 o 
 -23   1   7      158.10       96.19     15.50 o 
 -21   1   7      199.51      196.63     14.41 o 
 -19   1   7       44.77       36.76      9.46 o 
 -17   1   7      407.73      454.04     27.27 o 
 -15   1   7        0.15       -0.06      2.95 o 
 -13   1   7      788.10      764.92     31.57 o 
 -11   1   7       38.58       23.56      5.53 o 
  -9   1   7     1379.57     1422.10     38.84 o 
  -7   1   7      578.83      438.12     20.72 o 
  -5   1   7       10.28       10.37      3.12 o 
  -3   1   7    11555.70    12017.11    133.18 o 
  -1   1   7     5569.70     5765.71     70.62 o 
   1   1   7     2995.18     3127.20     58.18 o 
   3   1   7       11.86       15.67      4.06 o 
   5   1   7      871.84      903.12     30.75 o 
   7   1   7     1005.58     1019.22     31.49 o 
   9   1   7     2423.87     2269.33     49.35 o 
  11   1   7      527.26      465.30     24.29 o 
  13   1   7      577.52      535.14     28.09 o 
  15   1   7       60.90       53.02      9.05 o 
  17   1   7       18.25       28.10      7.62 o 
  19   1   7      475.40      532.87     36.72 o 
  21   1   7       11.12        3.86      5.95 o 
  23   1   7        1.28       10.18      5.36 o 
  25   1   7       51.95       71.66     13.42 o 
  27   1   7       15.42       12.00      7.71 o 
  29   1   7      157.34      235.60     29.56 o 
 -30   2   7       27.61       27.51     13.97 o 
 -28   2   7       71.16       46.43     13.14 o 
 -26   2   7       80.59       77.26     20.80 o 
 -24   2   7      518.19      525.67     41.55 o 
 -22   2   7     1369.04     1361.81     57.49 o 
 -20   2   7        7.20        4.49      5.05 o 
 -18   2   7       17.70       15.39      5.48 o 
 -16   2   7       88.04       60.61      9.97 o 
 -14   2   7      509.44      499.37     21.65 o 
 -12   2   7       19.83       12.07      5.90 o 
 -10   2   7      539.11      504.39     21.03 o 
  -8   2   7        3.60        3.01      2.41 o 
  -6   2   7      112.49      136.88     13.07 o 
  -4   2   7     5131.12     5252.10     62.89 o 
  -2   2   7     3531.27     3712.42     50.35 o 
   0   2   7     2449.84     2533.22     48.98 o 
   2   2   7     1211.61     1386.96     32.42 o 
   4   2   7      775.80      780.22     21.65 o 
   6   2   7      490.08      478.91     18.47 o 
   8   2   7     2252.24     2233.45     57.46 o 
  10   2   7      461.22      445.56     32.34 o 
  12   2   7      284.92      307.31     31.56 o 
  14   2   7     1076.73     1173.45     78.94 o 
  16   2   7      118.57      109.37     18.88 o 
  18   2   7     1567.03     1631.82     70.30 o 
  20   2   7        2.87        6.48      3.57 o 
  22   2   7      670.62      662.80     56.73 o 
  24   2   7      144.68       56.79     19.27 o 
  26   2   7      255.84      209.93     30.90 o 
  28   2   7      300.90      300.40     43.46 o 
 -27   3   7       17.31       20.13      8.38 o 
 -25   3   7      536.80      716.15     54.54 o 
 -23   3   7      215.90      241.05     28.55 o 
 -21   3   7       39.00       32.25      8.54 o 
 -19   3   7        0.04       -4.88      4.88 o 
 -17   3   7      196.13      193.99     21.66 o 
 -15   3   7       19.96       18.87      5.17 o 
 -13   3   7      476.45      466.19     21.98 o 
 -11   3   7        4.35        1.96      4.30 o 
  -9   3   7     3175.42     3158.59     73.39 o 
  -7   3   7      155.41      153.17     11.67 o 
  -5   3   7        4.75       -0.42      3.15 o 
  -3   3   7      581.65      546.31     21.86 o 
  -1   3   7      282.77      259.61     14.06 o 
   1   3   7        1.85        1.65      2.55 o 
   3   3   7     2276.75     2261.89     34.36 o 
   5   3   7      319.41      310.33     28.43 o 
   7   3   7      638.59      631.47     46.86 o 
   9   3   7      905.11      940.75     55.69 o 
  11   3   7     3771.51     3686.09    155.90 o 
  13   3   7      158.61      113.73     21.34 o 
  15   3   7      222.78      198.86     27.54 o 
  17   3   7        1.45       -4.32      6.93 o 
  19   3   7      220.05      245.00     32.18 o 
  21   3   7      110.18       84.61     17.84 o 
  23   3   7      151.19      134.70     21.99 o 
  25   3   7      332.31      329.64     46.77 o 
  27   3   7       82.74       75.32     20.47 o 
 -26   4   7       32.22       29.25      9.97 o 
 -24   4   7       16.02        2.72      8.53 o 
 -22   4   7       86.39       35.64     10.11 o 
 -20   4   7      188.33      165.68     23.37 o 
 -18   4   7        5.66        7.99      6.23 o 
 -16   4   7      215.77      160.36     21.92 o 
 -14   4   7       92.26       52.88     12.67 o 
 -12   4   7      434.86      435.55     34.75 o 
 -10   4   7     2962.67     3117.25     79.87 o 
  -8   4   7      121.67      153.37     19.01 o 
  -6   4   7     1123.25     1133.99     44.71 o 
  -4   4   7      457.13      503.30     31.65 o 
  -2   4   7     2153.61     2147.71     40.45 o 
   0   4   7     1641.98     1651.22     43.63 o 
   2   4   7      225.01      221.82     14.91 o 
   4   4   7     2673.33     2664.50     65.65 o 
   6   4   7     1829.05     1864.02     57.12 o 
   8   4   7       46.88       55.56     13.07 o 
  10   4   7      164.56      137.66     23.26 o 
  12   4   7      192.06      215.00     32.31 o 
  14   4   7       26.34       27.06     12.76 o 
  16   4   7       22.04       10.43     10.11 o 
  18   4   7        9.08       17.34     10.61 o 
  20   4   7        5.34      -10.99     19.00 o 
  22   4   7       82.81       65.75     36.14 o 
  24   4   7      383.31      369.46     61.64 o 
 -21   5   7       97.92       57.20     12.11 o 
 -19   5   7       33.04       19.02     11.03 o 
 -17   5   7      278.38      368.42     44.18 o 
 -15   5   7      221.52      242.51     32.62 o 
 -13   5   7      131.19      119.38     18.25 o 
 -11   5   7       75.95       57.68     15.99 o 
  -9   5   7      160.85      122.36     25.30 o 
  -7   5   7     2030.43     2090.41     84.14 o 
  -5   5   7       70.45       52.25     13.21 o 
  -3   5   7      399.80      474.11     43.20 o 
  -1   5   7      180.46      151.44     20.80 o 
   1   5   7      433.91      366.57     26.23 o 
   3   5   7      904.26     1092.64     85.40 o 
   5   5   7     1131.74     1096.59     54.04 o 
   7   5   7       74.81       58.11     21.05 o 
   9   5   7      220.20      239.48     36.58 o 
  11   5   7       53.22       41.76     20.71 o 
  13   5   7      171.43      123.88     27.10 o 
  15   5   7        6.56      -10.25     10.25 o 
  17   5   7      254.30      236.82     34.10 o 
  19   5   7       20.16       25.84     15.54 o 
  21   5   7      105.04       90.50     22.81 o 
 -16   6   7      128.95      159.38     35.85 o 
 -14   6   7        0.02       -3.67     25.87 o 
 -12   6   7      132.77      149.46     74.34 o 
 -10   6   7       12.57       30.70     13.09 o 
  -8   6   7       18.44      -11.23     11.55 o 
  -6   6   7        1.32       -4.51      8.11 o 
  -4   6   7       25.41        3.92     10.81 o 
  -2   6   7        1.69      -10.38     10.38 o 
   0   6   7      179.60      207.84     38.08 o 
   2   6   7       61.02       63.91     19.51 o 
   4   6   7      306.97      321.00     48.49 o 
   6   6   7      139.94      126.82     25.51 o 
   8   6   7        1.85      -13.52     13.52 o 
  10   6   7       68.92       60.36     60.00 o 
  12   6   7       26.38       60.17     41.08 o 
  14   6   7      180.03      181.28     53.45 o 
  -3   7   7        3.66       29.23     18.35 o 
  -1   7   7       38.73      -23.67     23.67 o 
   1   7   7       52.30       57.49     36.32 o 
 -30   0   8       11.70       18.23     25.11 o 
 -28   0   8       17.54        7.97     11.00 o 
 -26   0   8      323.74      309.88     50.60 o 
 -24   0   8      728.96      775.10     71.53 o 
 -22   0   8      767.43      806.58     86.90 o 
 -20   0   8      128.91       86.92     21.13 o 
 -18   0   8      204.86      173.08     29.54 o 
 -16   0   8      248.35      181.80     29.67 o 
 -14   0   8        8.47        3.13      6.06 o 
 -12   0   8     2503.48     2325.42     85.62 o 
 -10   0   8     2931.79     2757.24     89.89 o 
  -8   0   8     8912.04     8672.43    156.41 o 
  -6   0   8      210.94      188.70     21.21 o 
  -4   0   8      871.23     1008.67     54.09 o 
  -2   0   8     1273.03     1320.44     43.82 o 
   0   0   8      270.22      279.03     19.86 o 
   2   0   8      284.27      226.10     25.39 o 
   4   0   8      528.82      525.72     35.21 o 
   6   0   8      283.66      327.30     27.16 o 
   8   0   8     1078.93     1045.82     55.13 o 
  10   0   8     9899.08    10167.96    188.70 o 
  12   0   8      105.57      159.46     30.20 o 
  14   0   8     3613.90     3678.41    126.44 o 
  16   0   8     1003.84     1067.18     51.17 o 
  18   0   8        1.64       -4.96      4.96 o 
  20   0   8       26.87       11.26      9.33 o 
  22   0   8       85.76       93.60     19.75 o 
  24   0   8        0.17       -6.04      8.57 o 
  26   0   8       38.76       52.21     17.20 o 
  28   0   8      310.17      281.83     53.45 o 
 -29   1   8       35.23       25.08     10.37 o 
 -27   1   8        0.04        5.00      6.40 o 
 -25   1   8      486.76      496.37     42.05 o 
 -23   1   8      160.85      129.14     18.24 o 
 -21   1   8      190.24      141.89     19.14 o 
 -19   1   8     1183.92     1181.88     50.78 o 
 -17   1   8      853.73      743.82     38.96 o 
 -15   1   8     1667.59     1648.84     48.64 o 
 -13   1   8       97.36       81.27     11.01 o 
 -11   1   8       54.71       63.76     10.42 o 
  -9   1   8      100.16       72.11     10.46 o 
  -7   1   8      308.17      310.69     20.18 o 
  -5   1   8      261.07      297.25     17.44 o 
  -3   1   8       79.47       71.68      9.49 o 
  -1   1   8       98.44       45.27      7.07 o 
   1   1   8      146.32      136.04     12.09 o 
   3   1   8     6575.75     6853.96    112.63 o 
   5   1   8       48.28       38.53      8.34 o 
   7   1   8      450.54      428.04     27.67 o 
   9   1   8       41.62       27.39      5.77 o 
  11   1   8     1746.04     1673.08     46.16 o 
  13   1   8       72.22       56.01     15.12 o 
  15   1   8     1542.43     1530.95     52.50 o 
  17   1   8      133.41      139.90     17.69 o 
  19   1   8     1484.44     1463.54     55.99 o 
  21   1   8      458.04      448.76     35.97 o 
  23   1   8        0.11       -1.03      5.47 o 
  25   1   8      349.85      367.35     31.56 o 
  27   1   8       28.10       19.87     12.95 o 
  29   1   8      462.64      640.25     50.67 o 
 -28   2   8        4.71       11.22     13.74 o 
 -26   2   8      212.78      220.08     26.05 o 
 -24   2   8       19.81       16.32     11.04 o 
 -22   2   8      740.70      824.92     50.36 o 
 -20   2   8      100.46       75.28     12.89 o 
 -18   2   8      861.71      880.59     45.66 o 
 -16   2   8      294.96      263.95     16.86 o 
 -14   2   8      366.02      354.79     22.32 o 
 -12   2   8       88.41       86.60      9.88 o 
 -10   2   8       80.73       71.86      8.54 o 
  -8   2   8      553.19      481.93     24.97 o 
  -6   2   8     1929.58     1919.16     46.89 o 
  -4   2   8     1784.17     1894.48     42.09 o 
  -2   2   8     3822.30     3809.56     58.53 o 
   0   2   8        2.50        3.77      2.32 o 
   2   2   8     1893.24     1897.02     46.58 o 
   4   2   8      658.84      590.12     22.42 o 
   6   2   8       38.16       45.31      6.08 o 
   8   2   8      478.42      463.81     19.38 o 
  10   2   8      696.62      696.24     50.64 o 
  12   2   8      113.74      132.39     20.74 o 
  14   2   8      616.28      573.78     52.43 o 
  16   2   8     4003.29     4135.56    112.77 o 
  18   2   8      292.81      297.74     35.20 o 
  20   2   8      139.99       83.59     19.16 o 
  22   2   8       36.38       40.34     13.78 o 
  24   2   8       50.76       36.17      9.93 o 
  26   2   8       35.04       19.31      9.96 o 
  28   2   8        2.79       28.37     13.94 o 
 -27   3   8      105.15       72.68     18.37 o 
 -25   3   8      612.74      664.60     52.37 o 
 -23   3   8       31.90       24.00      8.39 o 
 -21   3   8      119.40       75.91     15.40 o 
 -19   3   8        9.03       13.15     11.65 o 
 -17   3   8       38.92       40.30      8.19 o 
 -15   3   8      103.53       68.75     14.73 o 
 -13   3   8      115.46       78.28     13.71 o 
 -11   3   8      402.78      378.64     34.31 o 
  -9   3   8      406.28      389.68     22.49 o 
  -7   3   8       16.67        5.22      3.41 o 
  -5   3   8       15.12       10.89      3.90 o 
  -3   3   8       84.56       67.76      8.71 o 
  -1   3   8      309.55      321.46     17.24 o 
   1   3   8      129.31      122.29     12.23 o 
   3   3   8     1211.61     1292.33     32.22 o 
   5   3   8      291.35      230.06     40.77 o 
   7   3   8      843.91      848.10     52.91 o 
   9   3   8      533.62      468.93     44.78 o 
  11   3   8      251.42      208.18     30.32 o 
  13   3   8     3924.98     4052.70    125.55 o 
  15   3   8        1.77        3.80      8.95 o 
  17   3   8        0.84       -5.82      7.13 o 
  19   3   8      276.71      210.01     31.07 o 
  21   3   8       23.48       16.23     10.20 o 
  23   3   8       28.28        9.34     10.09 o 
  25   3   8      117.20      129.71     32.83 o 
 -24   4   8       46.46       65.85     16.07 o 
 -22   4   8       15.92       30.49      9.84 o 
 -20   4   8       44.44       36.93     12.31 o 
 -18   4   8       65.66       36.10     15.30 o 
 -16   4   8       31.49        7.05      7.84 o 
 -14   4   8       71.03       29.82      8.23 o 
 -12   4   8      107.57       81.22     13.24 o 
 -10   4   8     1032.85     1077.68     52.50 o 
  -8   4   8       13.05        5.11      5.21 o 
  -6   4   8     1671.32     1704.42     62.20 o 
  -4   4   8      781.40      894.30     54.82 o 
  -2   4   8      208.30      225.52     21.52 o 
   0   4   8       90.02       68.63     13.24 o 
   2   4   8      109.38      139.93     25.92 o 
   4   4   8       19.91       10.67      6.23 o 
   6   4   8     3470.51     3539.99     94.30 o 
   8   4   8     2313.19     2524.75     92.71 o 
  10   4   8       17.70       11.14     12.82 o 
  12   4   8      194.20      171.70     27.46 o 
  14   4   8       99.51       92.04     21.07 o 
  16   4   8      664.15      682.13     63.00 o 
  18   4   8       15.18       10.05      9.95 o 
  20   4   8      125.66       74.11     17.12 o 
  22   4   8       63.94       57.05     23.80 o 
  24   4   8      237.65      161.44     38.23 o 
 -21   5   8       13.38       25.78     11.77 o 
 -19   5   8      126.09      152.68     25.91 o 
 -17   5   8        0.59        5.84      8.73 o 
 -15   5   8      411.78      393.09     39.77 o 
 -13   5   8       32.36       32.84     19.67 o 
 -11   5   8      132.70      143.46     26.94 o 
  -9   5   8       17.86       19.84      8.90 o 
  -7   5   8       56.79       52.78     14.26 o 
  -5   5   8     1378.99     1493.59     70.71 o 
  -3   5   8      265.87      234.35     31.20 o 
  -1   5   8      440.66      460.39     36.54 o 
   1   5   8      659.55      764.80     73.12 o 
   3   5   8       35.93       25.56     11.31 o 
   5   5   8        3.31       20.36      6.92 o 
   7   5   8       38.41       13.38     14.76 o 
   9   5   8      137.74      141.87     38.90 o 
  11   5   8       83.59       68.87     22.71 o 
  13   5   8      315.53      273.03     45.53 o 
  15   5   8        2.45       23.26     20.45 o 
  17   5   8        0.17       10.42     14.65 o 
  19   5   8        5.67       17.48     18.12 o 
 -14   6   8        9.16      -11.90     12.61 o 
 -12   6   8       85.05       65.90     33.69 o 
 -10   6   8        0.95        0.74     14.58 o 
  -8   6   8        3.46       16.34     10.77 o 
  -6   6   8       20.28       52.29     15.69 o 
  -4   6   8        4.20       13.12     11.10 o 
  -2   6   8       23.80       25.26     13.67 o 
   0   6   8      154.59      111.04     27.97 o 
   2   6   8      259.29      291.07     48.29 o 
   4   6   8      111.85      145.85     30.21 o 
   6   6   8       25.13       34.59     43.01 o 
   8   6   8      387.92      482.56    146.49 o 
  10   6   8        7.65      -13.53     13.53 o 
  12   6   8      207.32      227.80     59.59 o 
  14   6   8        0.21      -22.61     23.55 o 
 -29   1   9      329.71      421.02     49.06 o 
 -27   1   9        4.81       -0.24      6.77 o 
 -25   1   9        2.41       -5.05      5.42 o 
 -23   1   9      234.82      195.68     23.64 o 
 -21   1   9      172.66      159.61     31.28 o 
 -19   1   9       65.65       65.42     12.30 o 
 -17   1   9     1670.65     1777.25     53.95 o 
 -15   1   9       92.06       90.92     13.16 o 
 -13   1   9      259.55      277.83     25.52 o 
 -11   1   9      298.69      321.86     26.06 o 
  -9   1   9       10.75        7.32      4.02 o 
  -7   1   9      486.90      537.55     30.88 o 
  -5   1   9      335.27      322.85     19.26 o 
  -3   1   9     1456.73     1551.27     54.23 o 
  -1   1   9       61.48       68.27      9.85 o 
   1   1   9      317.79      326.17     21.17 o 
   3   1   9      705.83      732.99     31.73 o 
   5   1   9     3553.77     3620.38     79.35 o 
   7   1   9     1311.56     1398.32     49.06 o 
   9   1   9      514.27      493.76     27.44 o 
  11   1   9     1920.48     1884.42     50.95 o 
  13   1   9      472.69      480.85     28.76 o 
  15   1   9       17.80       -4.94      4.94 o 
  17   1   9       91.04       81.45     14.84 o 
  19   1   9       27.30       30.92      7.58 o 
  21   1   9       16.29        3.34      5.82 o 
  23   1   9      112.98       93.28     16.97 o 
  25   1   9      156.44      142.10     21.49 o 
  27   1   9       72.28       58.47      9.10 o 
 -28   2   9        3.14       -4.42      8.82 o 
 -26   2   9       41.85       48.69     10.40 o 
 -24   2   9      193.85      193.08     23.91 o 
 -22   2   9       48.65       21.92      7.33 o 
 -20   2   9       17.51       24.22      6.24 o 
 -18   2   9      500.00      452.49     35.69 o 
 -16   2   9     2809.49     2914.10     63.74 o 
 -14   2   9       46.63       43.09      6.44 o 
 -12   2   9       20.08       12.28      4.89 o 
 -10   2   9       38.81       37.89      5.52 o 
  -8   2   9       53.05       38.83      7.17 o 
  -6   2   9       13.67       15.81      4.67 o 
  -4   2   9      596.81      616.57     31.01 o 
  -2   2   9       27.38       32.35      6.50 o 
   0   2   9       31.80       18.45      4.48 o 
   2   2   9     1810.19     1952.91     44.91 o 
   4   2   9       36.87       26.29      7.13 o 
   6   2   9     1037.25     1077.37     36.43 o 
   8   2   9        0.22        0.07      3.85 o 
  10   2   9       44.77       37.06      5.48 o 
  12   2   9     1781.78     1646.79     74.23 o 
  14   2   9     5134.03     4967.54    123.26 o 
  16   2   9      216.38      138.95     22.66 o 
  18   2   9      181.20      134.95     21.30 o 
  20   2   9       31.95       24.77      7.99 o 
  22   2   9        2.76       16.02     12.62 o 
  24   2   9        1.65       -8.42      8.42 o 
  26   2   9       29.28       26.58     11.97 o 
 -27   3   9      104.39       88.25     53.24 o 
 -25   3   9      224.36      260.17     31.55 o 
 -23   3   9      322.51      405.53     39.74 o 
 -21   3   9       51.17       58.00      9.32 o 
 -19   3   9      117.94       93.29     14.84 o 
 -17   3   9       16.50        9.03      9.61 o 
 -15   3   9        0.35       -4.87      4.87 o 
 -13   3   9      284.37      285.35     31.40 o 
 -11   3   9      292.45      303.97     21.59 o 
  -9   3   9       52.45       39.62      6.68 o 
  -7   3   9        0.03       -1.51      3.20 o 
  -5   3   9      320.73      292.69     22.33 o 
  -3   3   9      168.30      147.58     15.01 o 
  -1   3   9      244.07      242.74     17.66 o 
   1   3   9       45.14       28.16     10.33 o 
   3   3   9      195.09      165.62     17.93 o 
   5   3   9     3893.52     3793.46     94.98 o 
   7   3   9       95.12       66.84     14.69 o 
   9   3   9     3207.95     3222.19    107.33 o 
  11   3   9       59.61       51.84     13.99 o 
  13   3   9       12.22        2.39      6.52 o 
  15   3   9        0.14       -4.15      6.71 o 
  17   3   9      720.41      777.64     68.05 o 
  19   3   9       21.96       14.07     11.56 o 
  21   3   9       13.64       12.45      9.60 o 
  23   3   9      119.49      120.95     23.09 o 
  25   3   9       55.17        5.14     13.03 o 
 -24   4   9       68.18       38.10     24.84 o 
 -22   4   9       13.81       14.49      9.94 o 
 -20   4   9        4.74        6.11      8.59 o 
 -18   4   9       19.16       35.69     10.03 o 
 -16   4   9      214.51      225.95     29.07 o 
 -14   4   9      266.02      203.58     26.26 o 
 -12   4   9        2.80       -4.37      5.57 o 
 -10   4   9      319.61      281.43     30.83 o 
  -8   4   9        0.33        7.32      4.91 o 
  -6   4   9      358.00      400.58     41.41 o 
  -4   4   9     1496.26     1606.14     53.58 o 
  -2   4   9       28.43       23.42      5.96 o 
   0   4   9      146.89      127.72     18.38 o 
   2   4   9      113.40       90.15     19.65 o 
   4   4   9      568.51      633.13     53.24 o 
   6   4   9     1307.20     1275.00     58.71 o 
   8   4   9     1057.68     1194.08     67.34 o 
  10   4   9      464.13      452.69     48.28 o 
  12   4   9      747.34      718.28     62.20 o 
  14   4   9       15.21        8.13      8.40 o 
  16   4   9      309.23      399.10     60.35 o 
  18   4   9        3.27       -3.98      9.77 o 
  20   4   9        0.00       -1.12     12.93 o 
  22   4   9      157.82      156.65     36.95 o 
 -19   5   9        0.03        5.20     10.73 o 
 -17   5   9        0.16       -4.43      9.95 o 
 -15   5   9        0.19      -12.33     13.89 o 
 -13   5   9      138.02       92.29     23.81 o 
 -11   5   9      121.92      120.53     28.75 o 
  -9   5   9        6.93       12.57      9.17 o 
  -7   5   9      700.21      764.75     59.92 o 
  -5   5   9       56.14       34.67     13.48 o 
  -3   5   9      463.28      459.81     42.83 o 
  -1   5   9     1176.83     1273.66     93.34 o 
   1   5   9      389.74      399.09     54.61 o 
   3   5   9     1392.93     1526.22    105.93 o 
   5   5   9       46.50       25.33     14.08 o 
   7   5   9        1.83       20.88      9.77 o 
   9   5   9        8.90       35.78     18.23 o 
  11   5   9      297.61      322.46     67.00 o 
  13   5   9       61.19       69.70     19.46 o 
  15   5   9        6.35       49.02     22.54 o 
  17   5   9        6.39      -15.84     29.87 o 
  19   5   9       52.34      114.18     27.55 o 
 -14   6   9       12.46       -9.53     20.42 o 
 -12   6   9       24.80       12.21     12.15 o 
 -10   6   9      125.44      141.82     36.29 o 
  -8   6   9       16.38       19.88     11.55 o 
  -6   6   9        8.03        7.85     16.72 o 
  -4   6   9       20.79       10.90     21.11 o 
  -2   6   9       73.79       40.39     21.98 o 
   0   6   9       17.04       26.53     13.83 o 
   2   6   9      178.04      213.53     39.97 o 
   4   6   9        7.87       27.26     12.79 o 
   6   6   9      366.19      447.84     84.36 o 
   8   6   9      106.30       97.08     32.63 o 
  10   6   9      304.69      312.80     66.59 o 
  12   6   9       63.51       87.41     35.17 o 
 -28   0  10      551.81      697.25     93.88 o 
 -26   0  10      458.49      414.57     56.23 o 
 -24   0  10       34.53       15.82     11.69 o 
 -22   0  10      335.86      376.87     52.51 o 
 -20   0  10      129.22      100.72     24.54 o 
 -18   0  10      725.66      741.83     64.34 o 
 -16   0  10      104.22      133.40     25.89 o 
 -14   0  10        0.88        6.97      6.49 o 
 -12   0  10      660.36      694.87     79.40 o 
 -10   0  10     2230.72     2183.86     85.60 o 
  -8   0  10     1695.12     1766.78     73.76 o 
  -6   0  10     5703.78     5468.80    127.26 o 
  -4   0  10      179.05      131.48     20.91 o 
  -2   0  10      158.49      197.62     23.57 o 
   0   0  10     2614.98     2428.65    106.29 o 
   2   0  10       86.16       91.26     23.91 o 
   4   0  10     1595.35     1800.99     92.26 o 
   6   0  10      515.38      461.85     53.53 o 
   8   0  10     3138.88     3275.18    128.56 o 
  10   0  10      220.36      189.56     30.11 o 
  12   0  10      258.74      243.51     44.08 o 
  14   0  10      166.93      143.36     27.74 o 
  16   0  10     2771.77     2852.40     89.90 o 
  18   0  10       53.55       32.31     10.91 o 
  20   0  10      425.87      469.22     51.98 o 
  22   0  10     1068.18     1172.15    100.15 o 
  24   0  10       21.24       18.54     11.03 o 
  26   0  10       68.40       51.97     21.29 o 
  28   0  10      809.87      883.80    103.53 o 
 -29   1  10      135.59      154.62     28.01 o 
 -27   1  10       68.13       47.83     14.08 o 
 -25   1  10        9.33        6.24      8.22 o 
 -23   1  10       24.28       10.20      6.20 o 
 -21   1  10       40.19       13.52      6.75 o 
 -19   1  10      913.49      891.47     57.49 o 
 -17   1  10     3053.69     3160.30     83.98 o 
 -15   1  10     1062.57     1047.17     46.79 o 
 -13   1  10     3097.71     3132.26     77.03 o 
 -11   1  10      963.88      995.06     41.07 o 
  -9   1  10       69.15       44.23      8.96 o 
  -7   1  10       21.85       16.88      4.86 o 
  -5   1  10        9.55        4.05      3.39 o 
  -3   1  10       98.38      107.52     15.75 o 
  -1   1  10       23.63       47.23      9.49 o 
   1   1  10      691.67      664.34     33.58 o 
   3   1  10      793.46      778.07     41.38 o 
   5   1  10      211.70      243.09     21.47 o 
   7   1  10      132.97      138.15     18.27 o 
   9   1  10     2165.47     2118.86     58.15 o 
  11   1  10      138.30      122.22     15.13 o 
  13   1  10     2002.56     1907.84     62.17 o 
  15   1  10      408.03      411.53     40.20 o 
  17   1  10       84.58       69.70     12.28 o 
  19   1  10      829.59      825.61     47.13 o 
  21   1  10       76.00       73.13     11.74 o 
  23   1  10       45.78       17.83     11.44 o 
  25   1  10      250.47      312.88     34.64 o 
  27   1  10       41.59       30.51      9.46 o 
 -28   2  10        6.76        8.08      9.75 o 
 -26   2  10       18.13       24.87      9.51 o 
 -24   2  10      324.54      321.77     33.79 o 
 -22   2  10       31.75       40.83      8.53 o 
 -20   2  10      799.05      803.19     47.76 o 
 -18   2  10      231.33      184.12     17.31 o 
 -16   2  10     1566.22     1651.07     49.54 o 
 -14   2  10      252.26      234.97     20.30 o 
 -12   2  10      524.94      498.02     25.04 o 
 -10   2  10        0.97        1.04      2.43 o 
  -8   2  10       11.74        8.22      3.85 o 
  -6   2  10      360.12      377.31     28.07 o 
  -4   2  10       39.36       32.36      7.84 o 
  -2   2  10      814.08      809.41     35.61 o 
   0   2  10      852.12      893.91     31.59 o 
   2   2  10      456.59      474.72     22.59 o 
   4   2  10      207.04      192.74     19.98 o 
   6   2  10       10.43        0.62      4.46 o 
   8   2  10      199.97      186.74     20.53 o 
  10   2  10     1511.19     1543.40     51.25 o 
  12   2  10      745.57      745.13     34.82 o 
  14   2  10        1.19       -0.84      6.15 o 
  16   2  10      974.55     1036.84     65.62 o 
  18   2  10      300.69      236.06     31.34 o 
  20   2  10        0.59       -7.54      7.54 o 
  22   2  10     1442.09     1588.04     83.14 o 
  24   2  10      318.51      331.08     40.28 o 
  26   2  10      212.63      221.97     42.64 o 
 -25   3  10       40.83       41.41     12.72 o 
 -23   3  10       33.06       17.89      8.75 o 
 -21   3  10      270.17      310.61     30.02 o 
 -19   3  10      362.89      387.84     32.69 o 
 -17   3  10       12.04       15.59      5.68 o 
 -15   3  10        0.63        7.87      5.60 o 
 -13   3  10        0.06        3.35      5.46 o 
 -11   3  10      283.23      275.75     23.82 o 
  -9   3  10      170.54      155.92     18.49 o 
  -7   3  10       14.44        5.20      3.86 o 
  -5   3  10      422.48      431.34     27.44 o 
  -3   3  10      290.70      278.89     24.33 o 
  -1   3  10       23.44       11.34      4.59 o 
   1   3  10      877.15      922.05     33.45 o 
   3   3  10     2832.93     3112.33     77.41 o 
   5   3  10      129.37      160.36     26.56 o 
   7   3  10      118.20       59.65     14.19 o 
   9   3  10      137.00       82.00     44.62 o 
  11   3  10      142.13      101.55     19.38 o 
  13   3  10      307.69      326.15     40.96 o 
  15   3  10      652.44      665.32     62.99 o 
  17   3  10      101.55       66.62     17.34 o 
  19   3  10      627.75      586.54     62.63 o 
  21   3  10      465.50      434.32     59.34 o 
  23   3  10        4.06        0.72     10.78 o 
 -22   4  10       18.44       30.81     10.44 o 
 -20   4  10       93.96       77.34     22.87 o 
 -18   4  10        5.40        6.35      7.71 o 
 -16   4  10        1.55        5.20      7.14 o 
 -14   4  10      396.49      421.05     41.96 o 
 -12   4  10        0.01       11.31      7.52 o 
 -10   4  10      723.68      729.77     50.54 o 
  -8   4  10      351.73      404.42     59.20 o 
  -6   4  10       28.89       11.53      5.86 o 
  -4   4  10        0.58        0.62      4.87 o 
  -2   4  10      475.77      492.56     36.15 o 
   0   4  10      792.45      917.77     45.03 o 
   2   4  10      160.60      182.34     26.84 o 
   4   4  10      171.50      133.50     23.18 o 
   6   4  10      375.96      354.07     40.30 o 
   8   4  10     1129.45     1265.28     72.31 o 
  10   4  10      242.40      288.05     38.13 o 
  12   4  10       52.26       29.65     15.22 o 
  14   4  10       81.35       83.33     17.57 o 
  16   4  10        0.09       -8.89      8.89 o 
  18   4  10       23.50       21.63     16.45 o 
  20   4  10      405.42      615.82     79.76 o 
  22   4  10      261.98      163.71     47.18 o 
 -19   5  10       90.08      182.36     35.94 o 
 -17   5  10       12.07       19.04     12.12 o 
 -15   5  10       14.22       17.52     12.72 o 
 -13   5  10        5.21        4.92      9.89 o 
 -11   5  10       26.98       15.33      9.84 o 
  -9   5  10      443.73      460.59     49.66 o 
  -7   5  10        1.65       16.79      8.58 o 
  -5   5  10      699.26      818.55     57.71 o 
  -3   5  10        6.26       -3.12      7.45 o 
  -1   5  10      204.95      202.01     26.03 o 
   1   5  10      497.20      603.14     72.03 o 
   3   5  10      108.33       99.24     18.62 o 
   5   5  10      212.99      214.26     42.76 o 
   7   5  10      167.64      126.78     28.28 o 
   9   5  10       29.14       27.51     25.64 o 
  11   5  10       27.62       40.47     14.51 o 
  13   5  10      137.43       77.84     28.86 o 
  15   5  10        2.68      -14.68     14.68 o 
  17   5  10       25.49       -0.93     15.09 o 
 -12   6  10        0.33      -11.50     12.70 o 
 -10   6  10       55.14       43.67     26.00 o 
  -8   6  10        5.89       21.58     10.33 o 
  -6   6  10       49.63       33.66     13.46 o 
  -4   6  10      110.21       76.52     38.39 o 
  -2   6  10        0.16      -10.25     16.41 o 
   0   6  10      625.22      697.65    286.40 o 
   2   6  10      233.92      333.64     65.36 o 
   4   6  10      251.99      310.13     68.50 o 
   6   6  10       22.59        3.78     18.66 o 
   8   6  10      426.31      558.05    101.98 o 
  10   6  10      180.57      220.33     58.54 o 
 -27   1  11        2.08       -0.52      8.71 o 
 -25   1  11       19.40       15.55      9.87 o 
 -23   1  11        5.18        9.99      9.15 o 
 -21   1  11        1.63        5.25      5.83 o 
 -19   1  11       36.52       23.26      7.60 o 
 -17   1  11       48.93       21.98      8.93 o 
 -15   1  11      362.36      383.54     33.09 o 
 -13   1  11        4.73        0.81      4.49 o 
 -11   1  11     7020.89     7101.68    116.22 o 
  -9   1  11        0.32        4.99      3.98 o 
  -7   1  11      233.50      255.18     20.83 o 
  -5   1  11     1025.03      978.48     60.03 o 
  -3   1  11       39.21       25.25     13.06 o 
  -1   1  11      187.20      200.29     22.05 o 
   1   1  11      982.00     1040.20     42.78 o 
   3   1  11       77.67       68.27     14.43 o 
   5   1  11      665.30      619.80     44.57 o 
   7   1  11      519.35      523.61     41.55 o 
   9   1  11        0.05        2.51      4.92 o 
  11   1  11        0.01       -1.98      4.35 o 
  13   1  11        3.11        0.93      7.22 o 
  15   1  11        0.88       -0.04      7.10 o 
  17   1  11       36.15       39.07      9.00 o 
  19   1  11      721.18      721.65     61.87 o 
  21   1  11      153.62      130.64     29.77 o 
  23   1  11      310.10      386.88     37.54 o 
  25   1  11      333.86      376.67     37.36 o 
 -26   2  11        4.16       11.96     15.39 o 
 -24   2  11        6.75        0.45      7.22 o 
 -22   2  11      213.76      237.17     26.95 o 
 -20   2  11       31.81       13.33      6.77 o 
 -18   2  11      231.16      252.91     33.86 o 
 -16   2  11      400.42      354.06     26.07 o 
 -14   2  11       23.05        7.79      4.11 o 
 -12   2  11      172.57      130.91     14.31 o 
 -10   2  11      154.33      164.31     18.21 o 
  -8   2  11      226.84      212.96     22.22 o 
  -6   2  11      582.38      629.61     35.80 o 
  -4   2  11       10.84       12.29      4.80 o 
  -2   2  11      514.93      445.50     29.98 o 
   0   2  11       10.61       10.77      4.36 o 
   2   2  11      122.14      127.27     15.79 o 
   4   2  11      537.18      547.75     47.05 o 
   6   2  11       93.63       71.84     13.96 o 
   8   2  11        0.51        6.07      4.66 o 
  10   2  11     1120.21     1125.83     48.73 o 
  12   2  11      974.67      927.81     43.19 o 
  14   2  11      596.80      603.84     37.25 o 
  16   2  11       20.44        5.65      8.36 o 
  18   2  11      317.01      299.05     49.32 o 
  20   2  11      705.78      860.96     66.48 o 
  22   2  11        1.63        2.45     11.47 o 
  24   2  11        7.63      -11.21     11.98 o 
 -25   3  11      232.20      212.78     28.75 o 
 -23   3  11        1.12        1.74      6.35 o 
 -21   3  11       37.76       13.51     13.25 o 
 -19   3  11       74.37       46.23     11.16 o 
 -17   3  11      161.85      142.19     21.23 o 
 -15   3  11       22.84       14.37      7.24 o 
 -13   3  11      116.70      119.75     14.68 o 
 -11   3  11      870.88      838.05     42.13 o 
  -9   3  11      219.87      176.35     19.57 o 
  -7   3  11       47.92       29.22      9.96 o 
  -5   3  11      101.53       86.82     12.74 o 
  -3   3  11       32.95       29.70      6.75 o 
  -1   3  11       97.92      106.61     16.92 o 
   1   3  11       15.27        7.33      4.82 o 
   3   3  11       70.91       60.77     11.01 o 
   5   3  11     1018.92     1077.71     49.52 o 
   7   3  11      258.53      211.09     31.56 o 
   9   3  11      259.09      214.65     32.01 o 
  11   3  11     1840.46     2037.50     92.46 o 
  13   3  11      780.04      716.64     68.92 o 
  15   3  11      217.20      182.82     31.27 o 
  17   3  11      326.53      352.84     46.91 o 
  19   3  11       45.95       -1.31     11.75 o 
  21   3  11       72.34       48.50     19.10 o 
  23   3  11       35.97       28.80     15.12 o 
 -22   4  11       97.38       68.02     19.40 o 
 -20   4  11       34.87       43.65     12.68 o 
 -18   4  11      153.18      149.13     22.69 o 
 -16   4  11        3.08        3.92      7.73 o 
 -14   4  11        4.16        8.00      6.81 o 
 -12   4  11       98.41      111.68     18.05 o 
 -10   4  11      492.12      530.36     53.26 o 
  -8   4  11      168.63      109.69     21.36 o 
  -6   4  11      100.82       80.67     13.87 o 
  -4   4  11        5.29        0.42      5.31 o 
  -2   4  11       43.36       19.30      8.01 o 
   0   4  11       43.59       52.94     11.03 o 
   2   4  11       11.21        8.79      6.42 o 
   4   4  11        0.17       -4.56      7.08 o 
   6   4  11        0.40       -9.88      9.92 o 
   8   4  11      127.71       94.02     20.66 o 
  10   4  11       13.38       16.08     11.34 o 
  12   4  11      239.66      248.50     34.74 o 
  14   4  11      181.49      136.33     28.90 o 
  16   4  11       16.15        9.48     15.18 o 
  18   4  11      123.73      168.88     35.16 o 
  20   4  11      183.64      165.36     35.10 o 
 -17   5  11      159.77      156.49     71.84 o 
 -15   5  11      165.15      212.46     39.08 o 
 -13   5  11      136.35      140.74     27.90 o 
 -11   5  11       37.90       37.29     10.59 o 
  -9   5  11       39.88       52.30     13.83 o 
  -7   5  11      139.22       98.91     29.10 o 
  -5   5  11       64.54       39.18     13.02 o 
  -3   5  11      154.53      178.99     31.11 o 
  -1   5  11      969.62     1222.68     99.04 o 
   1   5  11      207.41      180.33     25.81 o 
   3   5  11       11.11       -0.72      7.86 o 
   5   5  11       94.77       64.81     16.49 o 
   7   5  11       37.17       32.00     11.30 o 
   9   5  11      401.58      412.36     60.20 o 
  11   5  11      311.87      367.87     56.48 o 
  13   5  11       60.26       52.62     32.32 o 
  15   5  11       57.47       -5.68     34.63 o 
  -8   6  11       56.68       40.94     33.95 o 
  -6   6  11       23.77       44.17     17.09 o 
  -4   6  11      202.92      289.48     98.14 o 
  -2   6  11      356.95      247.59     59.86 o 
   0   6  11       35.72      -22.35     29.87 o 
   2   6  11       13.58      -15.28     15.28 o 
   4   6  11       29.80       12.82     16.97 o 
   6   6  11        6.85        0.21     17.89 o 
 -26   0  12       43.26       18.97     14.31 o 
 -24   0  12      177.15      197.29     34.44 o 
 -22   0  12      360.75      480.37     59.41 o 
 -20   0  12       65.78      104.15     29.63 o 
 -18   0  12      312.22      266.48     41.07 o 
 -16   0  12     1403.04     1613.93     85.61 o 
 -14   0  12       15.39       14.12      8.96 o 
 -12   0  12    10569.08    11053.27    232.11 o 
 -10   0  12     4541.71     4679.47    135.43 o 
  -8   0  12     4008.00     4001.79    119.47 o 
  -6   0  12      924.18      894.83     57.55 o 
  -4   0  12      883.20      725.96     45.90 o 
  -2   0  12     1129.87      931.14     73.94 o 
   0   0  12      616.64      576.21     64.70 o 
   2   0  12       69.20       41.98     20.48 o 
   4   0  12      903.45     1020.77     79.18 o 
   6   0  12     2396.74     2371.79    117.83 o 
   8   0  12     1558.86     1473.79     93.19 o 
  10   0  12       53.23       63.66     25.24 o 
  12   0  12       92.28      103.66     30.71 o 
  14   0  12       95.15      115.44     30.85 o 
  16   0  12      116.34       91.66     54.80 o 
  18   0  12        7.64       -9.38      9.38 o 
  20   0  12      614.39      685.36     86.02 o 
  22   0  12       83.42       83.43     27.87 o 
  24   0  12       18.42       23.88     16.81 o 
 -27   1  12       24.26       16.89     10.56 o 
 -25   1  12        2.73       -6.26      7.28 o 
 -23   1  12       13.50       43.54      9.30 o 
 -21   1  12       40.55       34.17      8.63 o 
 -19   1  12      196.38      227.46     26.68 o 
 -17   1  12       72.28       40.59      9.29 o 
 -15   1  12      460.05      441.93     36.16 o 
 -13   1  12      284.07      264.95     26.36 o 
 -11   1  12     3354.77     3477.02     82.07 o 
  -9   1  12      433.86      442.66     30.10 o 
  -7   1  12      620.73      626.07     29.83 o 
  -5   1  12      703.57      653.98     41.02 o 
  -3   1  12      268.77      222.53     25.24 o 
  -1   1  12       47.25       43.94      9.60 o 
   1   1  12      953.31      967.76     53.22 o 
   3   1  12      136.98      123.93     20.55 o 
   5   1  12       14.45        7.95      6.11 o 
   7   1  12       65.61       38.52     10.16 o 
   9   1  12        1.67        8.05      7.67 o 
  11   1  12      260.36      262.46     28.14 o 
  13   1  12      561.91      518.84     40.57 o 
  15   1  12      405.90      372.66     33.66 o 
  17   1  12       19.99       15.99      6.72 o 
  19   1  12       95.33       89.98     15.22 o 
  21   1  12       78.74       74.75     15.11 o 
  23   1  12      636.39      743.53     57.92 o 
  25   1  12      491.19      730.04     71.85 o 
 -26   2  12        6.04        3.40     12.46 o 
 -24   2  12       23.59        3.95      9.04 o 
 -22   2  12       39.04       27.23      8.65 o 
 -20   2  12       59.55       49.20     10.54 o 
 -18   2  12      526.95      554.35     40.55 o 
 -16   2  12      142.24      105.54     13.62 o 
 -14   2  12      616.74      541.38     30.07 o 
 -12   2  12     1190.61     1250.49     37.23 o 
 -10   2  12      540.03      514.99     36.01 o 
  -8   2  12       77.80       76.62     13.29 o 
  -6   2  12       45.32       48.31      9.16 o 
  -4   2  12       85.30       60.61      9.77 o 
  -2   2  12       24.94        7.61      4.39 o 
   0   2  12      330.60      339.92     27.20 o 
   2   2  12       81.78       67.78     13.69 o 
   4   2  12      103.95       77.88     15.19 o 
   6   2  12        1.30        0.84      5.71 o 
   8   2  12      115.86       71.98     15.49 o 
  10   2  12      894.44      915.18     47.37 o 
  12   2  12       12.03       17.90      6.45 o 
  14   2  12       63.03       37.59     15.41 o 
  16   2  12      514.72      483.18     53.38 o 
  18   2  12      402.67      464.16     54.61 o 
  20   2  12      169.82      158.11     24.84 o 
  22   2  12       51.02       43.02     14.12 o 
  24   2  12      231.88      205.46     42.15 o 
 -23   3  12      145.79      153.16     28.54 o 
 -21   3  12        2.54        5.68      7.24 o 
 -19   3  12        0.06       -2.34      7.00 o 
 -17   3  12        9.85        1.64     13.34 o 
 -15   3  12      114.50       66.12     14.26 o 
 -13   3  12       18.13        4.22      5.93 o 
 -11   3  12      120.66       74.52     12.59 o 
  -9   3  12      737.38      703.24     40.75 o 
  -7   3  12       10.98        1.86      4.83 o 
  -5   3  12     1172.70     1076.40     46.65 o 
  -3   3  12      180.76      167.46     28.56 o 
  -1   3  12      169.35      135.73     19.83 o 
   1   3  12      392.60      413.42     47.45 o 
   3   3  12        3.43        9.48      5.14 o 
   5   3  12       83.81      106.30     15.45 o 
   7   3  12      388.04      395.85     73.21 o 
   9   3  12     2246.45     2496.35    102.86 o 
  11   3  12        8.37       -7.51      8.58 o 
  13   3  12      154.30       99.91     20.32 o 
  15   3  12       53.49       58.61     15.77 o 
  17   3  12      148.03      111.04     24.18 o 
  19   3  12      476.98      647.52     99.78 o 
  21   3  12      546.19      613.10     79.43 o 
 -20   4  12       38.15       41.52     15.37 o 
 -18   4  12       40.67       77.52     13.84 o 
 -16   4  12      324.32      369.91     39.71 o 
 -14   4  12        7.07       -2.06      7.40 o 
 -12   4  12        7.15       14.07      8.25 o 
 -10   4  12       79.84       39.85     15.62 o 
  -8   4  12        0.58        3.84      6.74 o 
  -6   4  12       57.93       40.43     13.54 o 
  -4   4  12      137.51      114.87     17.44 o 
  -2   4  12       14.83       -2.38      9.91 o 
   0   4  12      544.54      576.82     39.50 o 
   2   4  12      317.75      323.11     24.73 o 
   4   4  12      347.14      336.64     42.26 o 
   6   4  12        0.01        5.95     17.26 o 
   8   4  12      113.27       53.42     25.02 o 
  10   4  12       73.24       55.84     14.24 o 
  12   4  12      365.77      378.55     48.21 o 
  14   4  12      339.65      424.67     51.62 o 
  16   4  12       25.58       18.75     22.43 o 
  18   4  12       23.78        6.97     15.94 o 
 -15   5  12       20.62       24.76     17.90 o 
 -13   5  12        7.93       26.17     14.18 o 
 -11   5  12       64.02       63.42     16.36 o 
  -9   5  12       55.22       56.24     12.04 o 
  -7   5  12       19.43       15.21     10.40 o 
  -5   5  12        0.57       -5.14     10.11 o 
  -3   5  12      724.96      943.99     78.55 o 
  -1   5  12      198.24      229.66     42.31 o 
   1   5  12       45.73       38.43     12.47 o 
   3   5  12       51.50       64.51     17.71 o 
   5   5  12        0.26      -13.94     14.06 o 
   7   5  12        6.37       -3.75     10.92 o 
   9   5  12      110.51       46.68     26.30 o 
  11   5  12       55.02       -6.63     13.80 o 
  13   5  12       94.83       66.39     28.34 o 
  -4   6  12      138.32      111.95     37.60 o 
  -2   6  12        2.88      -14.98     54.30 o 
   0   6  12       63.70       62.85     25.89 o 
   2   6  12      182.40      162.64     49.80 o 
 -25   1  13        0.62       -2.02      8.35 o 
 -23   1  13       53.34       44.70     10.16 o 
 -21   1  13      119.48      118.09     21.56 o 
 -19   1  13      137.10      128.38     19.05 o 
 -17   1  13      417.74      466.13     39.29 o 
 -15   1  13      193.19      183.89     22.94 o 
 -13   1  13       95.74       71.27     14.56 o 
 -11   1  13      801.19      825.67     42.37 o 
  -9   1  13      255.81      277.59     21.75 o 
  -7   1  13      450.16      468.82     38.51 o 
  -5   1  13     1172.70     1171.41     54.51 o 
  -3   1  13       65.05       53.69     11.39 o 
  -1   1  13      170.10      141.03     20.50 o 
   1   1  13     1354.95     1312.88     62.55 o 
   3   1  13       68.55       30.55      9.99 o 
   5   1  13      291.75      253.20     31.72 o 
   7   1  13     2901.29     2998.24    117.19 o 
   9   1  13       10.93       26.52      8.58 o 
  11   1  13       14.63       23.23      7.55 o 
  13   1  13       25.16        9.34      7.14 o 
  15   1  13        0.19       13.54      6.40 o 
  17   1  13        0.83        6.16      8.04 o 
  19   1  13       61.63       46.55      9.39 o 
  21   1  13      126.29      143.77     24.77 o 
  23   1  13      128.57      133.31     23.04 o 
 -24   2  13      129.49      128.81     24.12 o 
 -22   2  13        5.49       -0.08     10.12 o 
 -20   2  13        2.79       11.29      6.18 o 
 -18   2  13       14.58        6.48      5.56 o 
 -16   2  13       41.94       49.07      8.37 o 
 -14   2  13      117.83       88.33     15.44 o 
 -12   2  13       47.53       22.32      6.04 o 
 -10   2  13       11.90       17.34      5.15 o 
  -8   2  13      264.95      266.94     26.66 o 
  -6   2  13      361.43      366.27     30.65 o 
  -4   2  13      223.27      161.35     28.80 o 
  -2   2  13       24.41       10.97      7.52 o 
   0   2  13      127.48       78.97     11.90 o 
   2   2  13        0.43       -6.03     10.51 o 
   4   2  13      175.98      132.72     22.13 o 
   6   2  13      129.30      120.72     37.46 o 
   8   2  13      333.40      396.02     38.74 o 
  10   2  13     1246.81     1278.47     58.33 o 
  12   2  13      729.36      674.47     44.38 o 
  14   2  13        7.18       -7.53      7.53 o 
  16   2  13        0.05       -7.79      7.79 o 
  18   2  13       63.08       42.46     17.23 o 
  20   2  13      238.46      197.78     31.80 o 
  22   2  13        3.82       -5.28     16.49 o 
 -23   3  13       47.20       44.52     11.97 o 
 -21   3  13        0.04       -3.60      8.08 o 
 -19   3  13       27.69       22.35      9.57 o 
 -17   3  13      257.37      251.16     32.07 o 
 -15   3  13        2.44        2.63     12.94 o 
 -13   3  13       39.96       13.19      7.65 o 
 -11   3  13      244.70      225.83     25.51 o 
  -9   3  13       42.66       18.63     10.19 o 
  -7   3  13       10.90       19.72      7.78 o 
  -5   3  13       52.19       12.02     10.11 o 
  -3   3  13      723.25      736.55     49.29 o 
  -1   3  13      115.29       80.52     15.06 o 
   1   3  13        0.10       -4.90      4.90 o 
   3   3  13        0.77       -0.23      5.14 o 
   5   3  13      208.53      200.61     41.08 o 
   7   3  13      331.50      318.24     48.67 o 
   9   3  13        2.96       14.38     11.36 o 
  11   3  13      247.72      302.31     41.75 o 
  13   3  13       81.53       75.87     19.96 o 
  15   3  13      295.91      284.73     41.27 o 
  17   3  13      704.72      674.04     93.71 o 
  19   3  13      439.81      523.86     70.58 o 
 -18   4  13        9.02       -3.23      9.22 o 
 -16   4  13       41.11       61.61     17.60 o 
 -14   4  13        1.95       10.23     10.45 o 
 -12   4  13       51.58       56.31     19.22 o 
 -10   4  13       20.11        9.82      9.17 o 
  -8   4  13       27.64       22.32      8.23 o 
  -6   4  13       20.65       14.72      6.41 o 
  -4   4  13       40.72       34.97      8.32 o 
  -2   4  13       63.78       35.63     15.19 o 
   0   4  13       17.40       32.84      8.40 o 
   2   4  13       23.06        7.66     15.40 o 
   4   4  13      251.78      268.29     37.11 o 
   6   4  13       52.36       26.32     11.77 o 
   8   4  13       44.76       14.26     28.91 o 
  10   4  13        2.12       -1.78     16.30 o 
  12   4  13        7.18       -4.57     13.55 o 
  14   4  13        9.62       10.99     17.53 o 
  16   4  13      220.20      228.18     46.39 o 
 -13   5  13       12.69       23.57     15.45 o 
 -11   5  13       53.19       40.34     22.32 o 
  -9   5  13      269.17      251.71     44.18 o 
  -7   5  13       18.09       -2.65      9.39 o 
  -5   5  13       16.37        6.61     10.37 o 
  -3   5  13       16.02       20.43     21.43 o 
  -1   5  13      455.54      595.79    101.63 o 
   1   5  13        2.88        9.99     18.12 o 
   3   5  13       38.26       54.70     15.66 o 
   5   5  13       78.63       84.88     19.80 o 
   7   5  13      132.19      101.86     23.44 o 
   9   5  13      326.76      388.86    125.07 o 
  11   5  13      117.76      129.64     53.23 o 
 -24   0  14       23.67       35.70     19.39 o 
 -22   0  14       30.30       -5.66     10.30 o 
 -20   0  14       50.29       56.01     15.21 o 
 -18   0  14       11.64       21.67     13.34 o 
 -16   0  14      249.34      266.65     60.06 o 
 -14   0  14       10.27       -7.03      7.03 o 
 -12   0  14     1193.62     1305.53     81.64 o 
 -10   0  14       15.93       18.98      8.05 o 
  -8   0  14      214.12      156.46     25.86 o 
  -6   0  14     9036.65     9280.54    270.38 o 
  -4   0  14     5810.31     6081.34    167.41 o 
  -2   0  14     3460.78     3517.03    156.62 o 
   0   0  14     1252.13     1145.92     91.79 o 
   2   0  14     4181.17     4208.69    174.80 o 
   4   0  14      137.79       59.70     34.76 o 
   6   0  14      774.71      737.47     80.17 o 
   8   0  14      402.92      344.15     54.69 o 
  10   0  14        9.03       -6.10      9.17 o 
  12   0  14      710.84      909.75    125.76 o 
  14   0  14        0.54        3.38     12.53 o 
  16   0  14      151.33      153.92     62.38 o 
  18   0  14       11.44       32.72     13.31 o 
  20   0  14      181.31      163.08     41.54 o 
  22   0  14      539.14      567.43     80.89 o 
 -25   1  14       23.75       -0.03     11.59 o 
 -23   1  14       17.85        8.28     12.94 o 
 -21   1  14        2.53       -6.03      7.63 o 
 -19   1  14      103.69      105.15     16.77 o 
 -17   1  14        0.39       -0.58      5.66 o 
 -15   1  14       22.20       16.42      6.97 o 
 -13   1  14        7.61        0.20      5.24 o 
 -11   1  14        3.16       10.50      4.94 o 
  -9   1  14      203.49      178.59     17.30 o 
  -7   1  14      562.40      474.97     40.54 o 
  -5   1  14        0.28       12.73      5.84 o 
  -3   1  14      372.19      367.89     33.59 o 
  -1   1  14      306.11      286.78     29.29 o 
   1   1  14     1591.68     1627.51     73.55 o 
   3   1  14       66.85       42.07     18.37 o 
   5   1  14        5.06       -3.53      7.17 o 
   7   1  14     1298.68     1485.85     87.60 o 
   9   1  14     1106.88     1253.14     80.32 o 
  11   1  14        8.11       14.57      7.22 o 
  13   1  14      488.25      487.88     47.60 o 
  15   1  14       10.17        0.37      8.29 o 
  17   1  14       78.51       58.28     13.58 o 
  19   1  14        8.96       -0.39      9.01 o 
  21   1  14        0.40        5.73      8.71 o 
 -22   2  14        2.01        0.91      7.10 o 
 -20   2  14        2.40       -7.68      7.68 o 
 -18   2  14       74.81       44.46      9.64 o 
 -16   2  14      128.73      125.20     17.90 o 
 -14   2  14        1.08       -0.19      5.27 o 
 -12   2  14      395.52      374.68     33.35 o 
 -10   2  14       99.50       61.56     11.30 o 
  -8   2  14       54.72       33.98     12.17 o 
  -6   2  14     1068.59     1027.91     55.74 o 
  -4   2  14        6.68        5.09      5.87 o 
  -2   2  14        6.84        3.57      4.52 o 
   0   2  14      365.44      297.48     30.82 o 
   2   2  14      382.28      388.39     40.71 o 
   4   2  14      743.69      710.65     54.22 o 
   6   2  14       72.37       73.35     15.14 o 
   8   2  14      324.85      305.64     35.23 o 
  10   2  14        5.04       -0.60      8.26 o 
  12   2  14       61.88       43.39      9.40 o 
  14   2  14      256.40      213.33     33.63 o 
  16   2  14     1142.35     1291.17     88.50 o 
  18   2  14        6.02      -13.98     13.98 o 
  20   2  14       11.23       12.88     56.68 o 
 -21   3  14       25.80       21.64     11.63 o 
 -19   3  14        7.13       21.76      9.15 o 
 -17   3  14        2.06       15.91     10.51 o 
 -15   3  14        0.12        2.98      9.63 o 
 -13   3  14        5.32        1.31      7.52 o 
 -11   3  14      106.10      101.13     15.72 o 
  -9   3  14      126.04       75.73     14.18 o 
  -7   3  14       67.54       61.79     14.34 o 
  -5   3  14      123.86       57.57     11.16 o 
  -3   3  14      439.67      377.77     36.99 o 
  -1   3  14        4.67       13.55      6.55 o 
   1   3  14      669.93      649.88     44.04 o 
   3   3  14      386.19      400.73     41.38 o 
   5   3  14      544.25      516.94     55.76 o 
   7   3  14      266.59      310.13     53.60 o 
   9   3  14      246.07      294.44     80.71 o 
  11   3  14      102.90       96.59     25.02 o 
  13   3  14       75.79       66.41     15.06 o 
  15   3  14        2.72       -6.00     10.89 o 
  17   3  14       24.85        0.01     15.88 o 
  19   3  14      174.33      179.26     37.65 o 
 -16   4  14        0.00        1.64     10.74 o 
 -14   4  14      138.17      145.95     56.44 o 
 -12   4  14      175.10      224.36     42.33 o 
 -10   4  14       13.25       17.37      9.92 o 
  -8   4  14      322.77      339.18     34.38 o 
  -6   4  14      115.78       91.56     15.95 o 
  -4   4  14        1.84       -5.91      6.11 o 
  -2   4  14       10.48       -7.20      7.20 o 
   0   4  14        9.87        6.11     12.25 o 
   2   4  14       11.26       19.03     10.47 o 
   4   4  14     1040.77     1041.58    106.56 o 
   6   4  14      348.41      333.23     70.96 o 
   8   4  14       15.91       33.48     13.24 o 
  10   4  14      151.32      101.51     37.89 o 
  12   4  14       92.78      136.51     64.95 o 
  14   4  14       16.29       27.65     23.26 o 
  -9   5  14        4.72       -7.73     10.81 o 
  -7   5  14        0.16      -10.64     10.64 o 
  -5   5  14      110.80       74.91     37.70 o 
  -3   5  14       81.05       82.01     32.14 o 
  -1   5  14       76.49      137.28     57.99 o 
   1   5  14        8.00        1.86     10.25 o 
   3   5  14      308.91      435.62     58.66 o 
   5   5  14       92.87       44.72     16.78 o 
   7   5  14       51.11       49.57     22.87 o 
 -23   1  15        0.23       18.95     10.39 o 
 -21   1  15      145.17      100.03     19.77 o 
 -19   1  15       69.33      109.81     14.84 o 
 -17   1  15       32.19       18.79      8.65 o 
 -15   1  15      332.93      351.28     32.41 o 
 -13   1  15       39.98       24.36      6.63 o 
 -11   1  15       50.94       43.88     11.04 o 
  -9   1  15     1019.42     1121.20     60.05 o 
  -7   1  15       73.94       68.12     13.61 o 
  -5   1  15      565.36      542.69     42.16 o 
  -3   1  15      269.12      279.82     34.38 o 
  -1   1  15     1076.41     1141.47     66.41 o 
   1   1  15      345.87      357.91     41.19 o 
   3   1  15      330.50      435.43     54.72 o 
   5   1  15       51.78       63.26     16.34 o 
   7   1  15       35.60       -2.12     14.23 o 
   9   1  15       69.66       45.05     12.67 o 
  11   1  15       25.54       35.33     10.29 o 
  13   1  15      241.52      228.30     30.03 o 
  15   1  15       40.21       37.09     11.19 o 
  17   1  15      102.67      104.56     20.53 o 
  19   1  15      283.06      348.63     40.28 o 
 -22   2  15      146.19      181.44     33.48 o 
 -20   2  15        1.86       22.06     12.73 o 
 -18   2  15       26.85       42.95     14.45 o 
 -16   2  15        3.17        6.30      6.25 o 
 -14   2  15        1.67       -0.48      6.33 o 
 -12   2  15       59.48       50.03     11.11 o 
 -10   2  15        6.34       10.85      5.60 o 
  -8   2  15        5.91        0.03      6.25 o 
  -6   2  15       10.11       14.56      5.85 o 
  -4   2  15      186.75      110.24     17.26 o 
  -2   2  15       21.42       35.69     10.54 o 
   0   2  15      142.03      142.44     20.80 o 
   2   2  15      109.87       74.61     16.24 o 
   4   2  15      378.08      317.00     38.10 o 
   6   2  15      272.34      340.71     39.23 o 
   8   2  15      158.57      206.39     30.58 o 
  10   2  15      107.55      103.31     22.56 o 
  12   2  15     1073.10     1251.28     65.56 o 
  14   2  15      574.27      647.09     74.53 o 
  16   2  15       42.80       28.78     12.07 o 
  18   2  15       46.87       28.47     17.27 o 
 -19   3  15       47.51       33.30     22.50 o 
 -17   3  15      201.31      197.25     33.19 o 
 -15   3  15       66.31       57.29     14.04 o 
 -13   3  15        0.10        0.25      6.64 o 
 -11   3  15        6.23        6.08      7.49 o 
  -9   3  15      127.64       72.14     13.60 o 
  -7   3  15      401.06      360.89     38.05 o 
  -5   3  15        0.65       13.35      6.53 o 
  -3   3  15        8.54        6.38      5.97 o 
  -1   3  15       12.84        3.72      6.59 o 
   1   3  15      217.85      305.05     32.25 o 
   3   3  15      695.09      720.36     53.29 o 
   5   3  15       85.98       75.27     16.09 o 
   7   3  15       40.46       19.04     12.96 o 
   9   3  15       97.07       43.80     27.65 o 
  11   3  15       19.46       -0.04     37.26 o 
  13   3  15        1.39       25.08     17.88 o 
  15   3  15      159.78       76.34     31.10 o 
  17   3  15      236.29      192.10     38.02 o 
 -14   4  15       73.75       75.93     28.28 o 
 -12   4  15       26.39       19.00     28.16 o 
 -10   4  15        6.19        5.62     10.37 o 
  -8   4  15        1.05       -7.59      7.59 o 
  -6   4  15       11.42       14.96     13.38 o 
  -4   4  15        1.70        7.10      8.14 o 
  -2   4  15       20.89       15.65      8.85 o 
   0   4  15      102.10      104.66     18.36 o 
   2   4  15        8.20       -7.41      8.81 o 
   4   4  15       73.61       69.36     18.92 o 
   6   4  15       67.17       49.33     26.43 o 
   8   4  15       80.29        7.82     38.52 o 
  10   4  15      118.52      105.67     49.10 o 
  12   4  15       91.42      165.69     50.13 o 
  -5   5  15       28.94       23.80     24.21 o 
  -3   5  15        4.64        9.20     44.97 o 
  -1   5  15       49.75        7.97     17.86 o 
   1   5  15       10.92        9.83     19.62 o 
   3   5  15       82.70      112.70     24.87 o 
 -22   0  16       50.72       87.65     35.00 o 
 -20   0  16     1479.86     2012.68    153.63 o 
 -18   0  16       98.61       98.25     21.42 o 
 -16   0  16       20.77       19.55     13.87 o 
 -14   0  16      267.66      269.85     39.97 o 
 -12   0  16       30.99       29.81     10.96 o 
 -10   0  16      752.01      880.99     79.08 o 
  -8   0  16     1157.46     1223.97     68.52 o 
  -6   0  16      362.63      383.27     63.11 o 
  -4   0  16      362.38      266.44     51.93 o 
  -2   0  16      163.13      116.03     63.63 o 
   0   0  16      872.79      904.79     96.04 o 
   2   0  16      569.44      678.08     83.03 o 
   4   0  16      118.54       62.32     22.25 o 
   6   0  16      771.72      921.26     96.86 o 
   8   0  16       81.07       17.16     20.42 o 
  10   0  16      379.41      407.47     95.95 o 
  12   0  16      715.75      721.86    124.51 o 
  14   0  16      185.31      212.69     60.37 o 
  16   0  16      397.85      665.75    117.49 o 
  18   0  16       37.56       98.70     36.70 o 
 -21   1  16        0.05        1.37      7.52 o 
 -19   1  16        3.80       18.79      7.62 o 
 -17   1  16       11.17        9.37      7.37 o 
 -15   1  16       29.36        5.82      8.00 o 
 -13   1  16       13.42       10.92      7.40 o 
 -11   1  16        4.50       -1.68      6.55 o 
  -9   1  16      117.88      105.92     18.36 o 
  -7   1  16       86.01       86.67     16.16 o 
  -5   1  16      199.47      191.56     24.11 o 
  -3   1  16      137.04      139.97     19.21 o 
  -1   1  16      870.48      883.60     66.90 o 
   1   1  16     1063.51     1222.94    125.26 o 
   3   1  16      328.71      343.18     50.23 o 
   5   1  16      741.65      764.14     73.95 o 
   7   1  16     1040.82     1234.81     87.94 o 
   9   1  16      212.85      233.17     38.30 o 
  11   1  16      365.66      432.84     44.78 o 
  13   1  16        2.92       12.06      7.92 o 
  15   1  16      101.32      192.06     45.83 o 
  17   1  16       14.41        0.09     14.02 o 
 -20   2  16      104.76      131.74     26.36 o 
 -18   2  16       73.69       82.06     14.68 o 
 -16   2  16       27.64       44.17     10.68 o 
 -14   2  16       18.43       11.11      6.98 o 
 -12   2  16       10.70       -4.23      7.10 o 
 -10   2  16       18.37       11.46      6.25 o 
  -8   2  16       28.84       28.47     10.59 o 
  -6   2  16      207.64      234.25     28.41 o 
  -4   2  16        0.43       16.14      6.60 o 
  -2   2  16       11.29       18.11      6.91 o 
   0   2  16       16.24       14.42     10.50 o 
   2   2  16      380.38      417.40     46.22 o 
   4   2  16       93.57       41.28     28.40 o 
   6   2  16      389.66      401.62     44.76 o 
   8   2  16      594.42      640.03     54.50 o 
  10   2  16     1112.23     1186.40     68.22 o 
  12   2  16      613.70      659.13     76.95 o 
  14   2  16      186.06      282.59     58.99 o 
  16   2  16        7.78        5.39     20.42 o 
 -17   3  16       83.18      101.07     31.77 o 
 -15   3  16       45.84       65.69     19.96 o 
 -13   3  16       85.40       86.46     18.93 o 
 -11   3  16       98.20      116.81     21.99 o 
  -9   3  16      100.14      107.10     16.24 o 
  -7   3  16       12.89        4.97      7.08 o 
  -5   3  16      105.47      119.27     19.25 o 
  -3   3  16       32.60       28.15     12.74 o 
  -1   3  16       40.92       25.52     13.24 o 
   1   3  16       73.31       66.26     18.77 o 
   3   3  16        7.07       32.00     10.12 o 
   5   3  16       26.81       -2.00     14.93 o 
   7   3  16        0.06      -21.61     21.61 o 
   9   3  16        8.54       17.28     15.05 o 
  11   3  16      183.30      300.49     99.20 o 
  13   3  16      395.35      357.17     72.32 o 
 -12   4  16       65.84      100.62     28.45 o 
 -10   4  16       14.71        2.04     10.84 o 
  -8   4  16        2.11       14.02     20.16 o 
  -6   4  16       22.16       17.64     10.85 o 
  -4   4  16       59.84       55.55     15.31 o 
  -2   4  16      411.66      439.84     97.67 o 
   0   4  16       19.73       13.21     21.33 o 
   2   4  16       14.19      -13.71     13.71 o 
   4   4  16      503.09      519.14     92.97 o 
   6   4  16       21.25       45.28     23.29 o 
   8   4  16       32.22       -9.26     30.63 o 
 -19   1  17      179.92      233.86     45.50 o 
 -17   1  17      106.36       94.53     23.86 o 
 -15   1  17        0.04       16.67      8.88 o 
 -13   1  17        2.71        1.39      7.51 o 
 -11   1  17       14.20        8.45      8.51 o 
  -9   1  17        4.37       -6.44      6.44 o 
  -7   1  17        0.03       -2.00      8.87 o 
  -5   1  17        5.61       14.06      7.06 o 
  -3   1  17      335.87      345.16     43.06 o 
  -1   1  17      351.32      301.54     48.01 o 
   1   1  17        0.21        4.44      9.21 o 
   3   1  17      143.07       90.80     34.58 o 
   5   1  17      251.47      309.95     46.67 o 
   7   1  17      144.85       91.62     21.02 o 
   9   1  17      400.69      462.89     48.50 o 
  11   1  17       52.32       88.77     16.60 o 
  13   1  17        3.00        7.58      9.91 o 
  15   1  17       35.94       55.11     14.55 o 
 -16   2  17        0.77        1.70      9.60 o 
 -14   2  17      100.37       70.73     12.07 o 
 -12   2  17       58.01       98.49     16.16 o 
 -10   2  17      201.01      252.87     28.03 o 
  -8   2  17       12.74        3.96      9.88 o 
  -6   2  17       43.17       42.22      8.44 o 
  -4   2  17      128.26      118.05     21.02 o 
  -2   2  17      359.03      347.14     35.64 o 
   0   2  17      278.53      227.06     49.65 o 
   2   2  17       80.92       80.87     15.34 o 
   4   2  17      121.56      139.39     24.28 o 
   6   2  17      214.31      196.97     43.48 o 
   8   2  17       10.96        1.99      8.63 o 
  10   2  17      211.81      132.64     24.09 o 
  12   2  17        1.77       17.97     20.86 o 
  14   2  17       75.85       41.46     20.23 o 
 -13   3  17      140.40      163.59     28.58 o 
 -11   3  17        9.00      -11.53     11.53 o 
  -9   3  17        5.39       10.18     11.99 o 
  -7   3  17        0.80       25.05      8.91 o 
  -5   3  17        0.02        5.13     13.34 o 
  -3   3  17       34.49       25.56     19.74 o 
  -1   3  17      243.88      273.65     35.78 o 
   1   3  17       41.56        5.88     10.99 o 
   3   3  17       88.83       78.74     20.12 o 
   5   3  17        5.43       -3.06     33.95 o 
   7   3  17        3.77        2.76     38.77 o 
   9   3  17       53.83       68.60     51.17 o 
  11   3  17       92.16       58.03     30.23 o 
  -6   4  17       12.23        4.57     10.29 o 
  -4   4  17       34.44       38.74     14.64 o 
  -2   4  17       94.79      114.93     35.68 o 
   0   4  17        1.73        9.67     18.48 o 
   2   4  17       77.29       48.21     28.05 o 
 -16   0  18        7.95        2.64     10.09 o 
 -14   0  18      364.04      447.18    107.60 o 
 -12   0  18        9.77       21.76     13.94 o 
 -10   0  18       18.12        3.06     12.55 o 
  -8   0  18      113.15       83.46     30.25 o 
  -6   0  18        1.91       30.43     14.18 o 
  -4   0  18       38.36       16.68     15.08 o 
  -2   0  18     1618.32     1806.50    127.98 o 
   0   0  18        1.32      -15.53     15.53 o 
   2   0  18       96.29       70.46     36.95 o 
   4   0  18       40.80       37.58     31.44 o 
   6   0  18        5.03       12.65     18.41 o 
   8   0  18        4.33       16.66     19.92 o 
  10   0  18       38.56       23.80     20.29 o 
  12   0  18        0.02       15.78     17.79 o 
  14   0  18      453.14      780.99    133.78 o 
 -15   1  18       61.04       61.87     21.28 o 
 -13   1  18       98.85       70.41     26.24 o 
 -11   1  18       11.81        7.66      9.80 o 
  -9   1  18        0.01        0.94     14.93 o 
  -7   1  18        0.48       -0.49      7.54 o 
  -5   1  18        1.68        3.84      8.61 o 
  -3   1  18     1240.85     1581.04    108.16 o 
  -1   1  18      453.10      472.06     62.55 o 
   1   1  18      229.35      210.75     38.50 o 
   3   1  18      240.00      232.19     39.79 o 
   5   1  18        4.92      -13.39     19.13 o 
   7   1  18      200.03      165.17     36.33 o 
   9   1  18       17.71       14.12     14.47 o 
  11   1  18      679.12      687.56     66.56 o 
  13   1  18        1.69       26.41     14.19 o 
 -14   2  18      227.82      289.58     61.60 o 
 -12   2  18      157.97      212.33     34.73 o 
 -10   2  18       88.90      117.48     28.84 o 
  -8   2  18       28.69       21.04      9.80 o 
  -6   2  18       40.82       35.58     13.00 o 
  -4   2  18       12.41       15.09      8.23 o 
  -2   2  18        9.98       14.69      9.82 o 
   0   2  18       13.74       -7.82     19.89 o 
   2   2  18        0.06        0.64     10.73 o 
   4   2  18        2.06       -9.95      9.95 o 
   6   2  18       71.23       20.32     21.47 o 
   8   2  18      299.92      325.33     47.84 o 
  10   2  18       24.12       -4.15     18.50 o 
  -9   3  18      103.30       55.32     21.44 o 
  -7   3  18       26.14       52.27     12.97 o 
  -5   3  18        1.14       14.77     12.62 o 
  -3   3  18       48.20       46.62     18.43 o 
  -1   3  18        3.78        1.18     10.60 o 
   1   3  18        7.95        5.34     23.43 o 
   3   3  18        0.11        9.47     12.53 o 
   5   3  18       26.35        2.88     27.06 o 
   7   3  18       11.75       47.43     31.25 o 
 -13   1  19      326.42      439.33     42.74 o 
 -11   1  19       32.90       31.87      9.97 o 
  -9   1  19       56.56       48.27     17.37 o 
  -7   1  19      239.06      280.24     41.91 o 
  -5   1  19       37.71       27.95     21.41 o 
  -3   1  19      194.48      205.71     40.89 o 
  -1   1  19        0.03       -9.99     19.77 o 
   1   1  19        8.72       16.94     13.25 o 
   3   1  19       35.38       62.28     16.94 o 
   5   1  19       25.35       15.28     28.23 o 
   7   1  19        0.70      -12.70     12.70 o 
   9   1  19       16.52       41.00     17.15 o 
 -10   2  19        2.69        9.66     12.16 o 
  -8   2  19      433.35      601.37     58.92 o 
  -6   2  19       47.75       21.95     11.03 o 
  -4   2  19       15.99       45.17     16.41 o 
  -2   2  19       73.48       51.83     16.44 o 
   0   2  19      352.40      282.47     47.59 o 
   2   2  19      382.64      444.35     61.44 o 
   4   2  19      193.91      211.48     41.08 o 
   6   2  19       22.50       23.54     13.85 o 
  -8   0  20        9.72        4.00     21.29 o 
  -6   0  20        0.83       44.23     15.38 o 
  -4   0  20       86.65       74.94     21.20 o 
  -2   0  20        0.06       -7.01     21.42 o 
   0   0  20      189.84      347.59     93.57 o 
   2   0  20      226.84      314.65     92.06 o 
   4   0  20       35.97       42.21     31.06 o 
  -7   1  20      179.23      219.12     43.24 o 
  -5   1  20       67.42       43.92     18.00 o 
  -3   1  20        0.15       -9.83     17.70 o 
  -1   1  20      118.76      107.29     24.93 o 
   1   1  20        0.74       -1.96     24.97 o 
   3   1  20     1324.79     1937.93    121.36 o 
                                                 
